# Supplementary material for: Towards knowledge-infused automated disease diagnosis assistant
Source: Sci Rep. 2024 Jun 11;14:13442. doi: 10.1038/s41598-024-53042-y (PMC11166971; doi:10.1038/s41598-024-53042-y)
Supplement: Supplementary file 1 — Supplementary Information. [file 41598_2024_53042_MOESM1_ESM.zip]

Archive with 554 entries (525 files):
- KI-DDI-main/
- KI-DDI-main/baseline/
- KI-DDI-main/baseline/pakdd_bio_link_bert_large.ipynb
- KI-DDI-main/baseline/pakdd_krissbert.ipynb
- KI-DDI-main/baseline/pakdd_sapbert.ipynb
- KI-DDI-main/data_dict.p
- KI-DDI-main/dependencies.txt
- KI-DDI-main/full_dialog/
- KI-DDI-main/full_dialog/.DS_Store
- KI-DDI-main/full_dialog/disease_to_id_small.p
- KI-DDI-main/full_dialog/final_combined_all_dialog.p
- KI-DDI-main/full_dialog/new_dialog_id_list.p
- KI-DDI-main/full_dialog/one_disease/
- KI-DDI-main/full_dialog/one_disease/.DS_Store
- KI-DDI-main/full_dialog/one_disease/.ipynb_checkpoints/
- KI-DDI-main/full_dialog/one_disease/.ipynb_checkpoints/all_dialog_one_disease_knowledge_plus_gat_1-checkpoint.ipynb
- KI-DDI-main/full_dialog/one_disease/.ipynb_checkpoints/all_dialog_one_disease_knowledge_plus_gat_10-checkpoint.ipynb
- KI-DDI-main/full_dialog/one_disease/.ipynb_checkpoints/all_dialog_one_disease_knowledge_plus_gat_11-checkpoint.ipynb
- KI-DDI-main/full_dialog/one_disease/.ipynb_checkpoints/all_dialog_one_disease_knowledge_plus_gat_12-checkpoint.ipynb
- KI-DDI-main/full_dialog/one_disease/.ipynb_checkpoints/all_dialog_one_disease_knowledge_plus_gat_13-checkpoint.ipynb
- KI-DDI-main/full_dialog/one_disease/.ipynb_checkpoints/all_dialog_one_disease_knowledge_plus_gat_14-checkpoint.ipynb
- KI-DDI-main/full_dialog/one_disease/.ipynb_checkpoints/all_dialog_one_disease_knowledge_plus_gat_15-checkpoint.ipynb
- KI-DDI-main/full_dialog/one_disease/.ipynb_checkpoints/all_dialog_one_disease_knowledge_plus_gat_16-checkpoint.ipynb
- KI-DDI-main/full_dialog/one_disease/.ipynb_checkpoints/all_dialog_one_disease_knowledge_plus_gat_17-checkpoint.ipynb
- KI-DDI-main/full_dialog/one_disease/.ipynb_checkpoints/all_dialog_one_disease_knowledge_plus_gat_18-checkpoint.ipynb
- KI-DDI-main/full_dialog/one_disease/.ipynb_checkpoints/all_dialog_one_disease_knowledge_plus_gat_19-checkpoint.ipynb
- KI-DDI-main/full_dialog/one_disease/.ipynb_checkpoints/all_dialog_one_disease_knowledge_plus_gat_2-checkpoint.ipynb
- KI-DDI-main/full_dialog/one_disease/.ipynb_checkpoints/all_dialog_one_disease_knowledge_plus_gat_20-checkpoint.ipynb
- KI-DDI-main/full_dialog/one_disease/.ipynb_checkpoints/all_dialog_one_disease_knowledge_plus_gat_21-checkpoint.ipynb
- KI-DDI-main/full_dialog/one_disease/.ipynb_checkpoints/all_dialog_one_disease_knowledge_plus_gat_22-checkpoint.ipynb
- KI-DDI-main/full_dialog/one_disease/.ipynb_checkpoints/all_dialog_one_disease_knowledge_plus_gat_23-checkpoint.ipynb
- KI-DDI-main/full_dialog/one_disease/.ipynb_checkpoints/all_dialog_one_disease_knowledge_plus_gat_24-checkpoint.ipynb
- KI-DDI-main/full_dialog/one_disease/.ipynb_checkpoints/all_dialog_one_disease_knowledge_plus_gat_25-checkpoint.ipynb
- KI-DDI-main/full_dialog/one_disease/.ipynb_checkpoints/all_dialog_one_disease_knowledge_plus_gat_26-checkpoint.ipynb
- KI-DDI-main/full_dialog/one_disease/.ipynb_checkpoints/all_dialog_one_disease_knowledge_plus_gat_27-checkpoint.ipynb
- KI-DDI-main/full_dialog/one_disease/.ipynb_checkpoints/all_dialog_one_disease_knowledge_plus_gat_28-checkpoint.ipynb
- KI-DDI-main/full_dialog/one_disease/.ipynb_checkpoints/all_dialog_one_disease_knowledge_plus_gat_29-checkpoint.ipynb
- KI-DDI-main/full_dialog/one_disease/.ipynb_checkpoints/all_dialog_one_disease_knowledge_plus_gat_3-checkpoint.ipynb
- KI-DDI-main/full_dialog/one_disease/.ipynb_checkpoints/all_dialog_one_disease_knowledge_plus_gat_30-checkpoint.ipynb
- KI-DDI-main/full_dialog/one_disease/.ipynb_checkpoints/all_dialog_one_disease_knowledge_plus_gat_31-checkpoint.ipynb
- KI-DDI-main/full_dialog/one_disease/.ipynb_checkpoints/all_dialog_one_disease_knowledge_plus_gat_32-checkpoint.ipynb
- KI-DDI-main/full_dialog/one_disease/.ipynb_checkpoints/all_dialog_one_disease_knowledge_plus_gat_33-checkpoint.ipynb
- KI-DDI-main/full_dialog/one_disease/.ipynb_checkpoints/all_dialog_one_disease_knowledge_plus_gat_34-checkpoint.ipynb
- KI-DDI-main/full_dialog/one_disease/.ipynb_checkpoints/all_dialog_one_disease_knowledge_plus_gat_4-checkpoint.ipynb
- KI-DDI-main/full_dialog/one_disease/.ipynb_checkpoints/all_dialog_one_disease_knowledge_plus_gat_5-checkpoint.ipynb
- KI-DDI-main/full_dialog/one_disease/.ipynb_checkpoints/all_dialog_one_disease_knowledge_plus_gat_6-checkpoint.ipynb
- KI-DDI-main/full_dialog/one_disease/.ipynb_checkpoints/all_dialog_one_disease_knowledge_plus_gat_7-checkpoint.ipynb
- KI-DDI-main/full_dialog/one_disease/.ipynb_checkpoints/all_dialog_one_disease_knowledge_plus_gat_8-checkpoint.ipynb
- KI-DDI-main/full_dialog/one_disease/.ipynb_checkpoints/all_dialog_one_disease_knowledge_plus_gat_9-checkpoint.ipynb
- KI-DDI-main/full_dialog/one_disease/DID.p
- KI-DDI-main/full_dialog/one_disease/SD++.p
- KI-DDI-main/full_dialog/one_disease/SID.p
- KI-DDI-main/full_dialog/one_disease/all_dialog_one_disease_knowledge_plus_gat_1.ipynb
- KI-DDI-main/full_dialog/one_disease/all_dialog_one_disease_knowledge_plus_gat_10.ipynb
- KI-DDI-main/full_dialog/one_disease/all_dialog_one_disease_knowledge_plus_gat_11.ipynb
- KI-DDI-main/full_dialog/one_disease/all_dialog_one_disease_knowledge_plus_gat_12.ipynb
- KI-DDI-main/full_dialog/one_disease/all_dialog_one_disease_knowledge_plus_gat_13.ipynb
- KI-DDI-main/full_dialog/one_disease/all_dialog_one_disease_knowledge_plus_gat_14.ipynb
- KI-DDI-main/full_dialog/one_disease/all_dialog_one_disease_knowledge_plus_gat_15.ipynb
- KI-DDI-main/full_dialog/one_disease/all_dialog_one_disease_knowledge_plus_gat_16.ipynb
- KI-DDI-main/full_dialog/one_disease/all_dialog_one_disease_knowledge_plus_gat_17.ipynb
- KI-DDI-main/full_dialog/one_disease/all_dialog_one_disease_knowledge_plus_gat_18.ipynb
- KI-DDI-main/full_dialog/one_disease/all_dialog_one_disease_knowledge_plus_gat_19.ipynb
- KI-DDI-main/full_dialog/one_disease/all_dialog_one_disease_knowledge_plus_gat_2.ipynb
- KI-DDI-main/full_dialog/one_disease/all_dialog_one_disease_knowledge_plus_gat_20.ipynb
- KI-DDI-main/full_dialog/one_disease/all_dialog_one_disease_knowledge_plus_gat_21.ipynb
- KI-DDI-main/full_dialog/one_disease/all_dialog_one_disease_knowledge_plus_gat_22.ipynb
- KI-DDI-main/full_dialog/one_disease/all_dialog_one_disease_knowledge_plus_gat_23.ipynb
- KI-DDI-main/full_dialog/one_disease/all_dialog_one_disease_knowledge_plus_gat_24.ipynb
- KI-DDI-main/full_dialog/one_disease/all_dialog_one_disease_knowledge_plus_gat_25.ipynb
- KI-DDI-main/full_dialog/one_disease/all_dialog_one_disease_knowledge_plus_gat_26.ipynb
- KI-DDI-main/full_dialog/one_disease/all_dialog_one_disease_knowledge_plus_gat_27.ipynb
- KI-DDI-main/full_dialog/one_disease/all_dialog_one_disease_knowledge_plus_gat_28.ipynb
- KI-DDI-main/full_dialog/one_disease/all_dialog_one_disease_knowledge_plus_gat_29.ipynb
- KI-DDI-main/full_dialog/one_disease/all_dialog_one_disease_knowledge_plus_gat_3.ipynb
- KI-DDI-main/full_dialog/one_disease/all_dialog_one_disease_knowledge_plus_gat_30.ipynb
- KI-DDI-main/full_dialog/one_disease/all_dialog_one_disease_knowledge_plus_gat_31.ipynb
- KI-DDI-main/full_dialog/one_disease/all_dialog_one_disease_knowledge_plus_gat_32.ipynb
- KI-DDI-main/full_dialog/one_disease/all_dialog_one_disease_knowledge_plus_gat_33.ipynb
- KI-DDI-main/full_dialog/one_disease/all_dialog_one_disease_knowledge_plus_gat_34.ipynb
- KI-DDI-main/full_dialog/one_disease/all_dialog_one_disease_knowledge_plus_gat_4.ipynb
- KI-DDI-main/full_dialog/one_disease/all_dialog_one_disease_knowledge_plus_gat_5.ipynb
- KI-DDI-main/full_dialog/one_disease/all_dialog_one_disease_knowledge_plus_gat_6.ipynb
- KI-DDI-main/full_dialog/one_disease/all_dialog_one_disease_knowledge_plus_gat_7.ipynb
- KI-DDI-main/full_dialog/one_disease/all_dialog_one_disease_knowledge_plus_gat_8.ipynb
- KI-DDI-main/full_dialog/one_disease/all_dialog_one_disease_knowledge_plus_gat_9.ipynb
- KI-DDI-main/full_dialog/one_disease/gat_applied_one_probable_disease.ipynb
- KI-DDI-main/full_dialog/one_disease/linear_plus_knowledge_full_dialog_with_one_probable_disease.ipynb
- KI-DDI-main/full_dialog/random_shuffle_all_dialog_without_graph_with_valid2_full_dialog.ipynb
- KI-DDI-main/full_dialog/three_disease/
- KI-DDI-main/full_dialog/three_disease/.DS_Store
- KI-DDI-main/full_dialog/three_disease/.ipynb_checkpoints/
- KI-DDI-main/full_dialog/three_disease/.ipynb_checkpoints/all_dialog_three_disease_knowledge_plus_gat_1-checkpoint.ipynb
- KI-DDI-main/full_dialog/three_disease/.ipynb_checkpoints/all_dialog_three_disease_knowledge_plus_gat_10-checkpoint.ipynb
- KI-DDI-main/full_dialog/three_disease/.ipynb_checkpoints/all_dialog_three_disease_knowledge_plus_gat_11-checkpoint.ipynb
- KI-DDI-main/full_dialog/three_disease/.ipynb_checkpoints/all_dialog_three_disease_knowledge_plus_gat_12-checkpoint.ipynb
- KI-DDI-main/full_dialog/three_disease/.ipynb_checkpoints/all_dialog_three_disease_knowledge_plus_gat_13-checkpoint.ipynb
- KI-DDI-main/full_dialog/three_disease/.ipynb_checkpoints/all_dialog_three_disease_knowledge_plus_gat_14-checkpoint.ipynb
- KI-DDI-main/full_dialog/three_disease/.ipynb_checkpoints/all_dialog_three_disease_knowledge_plus_gat_15-checkpoint.ipynb
- KI-DDI-main/full_dialog/three_disease/.ipynb_checkpoints/all_dialog_three_disease_knowledge_plus_gat_16-checkpoint.ipynb
- KI-DDI-main/full_dialog/three_disease/.ipynb_checkpoints/all_dialog_three_disease_knowledge_plus_gat_17-checkpoint.ipynb
- KI-DDI-main/full_dialog/three_disease/.ipynb_checkpoints/all_dialog_three_disease_knowledge_plus_gat_18-checkpoint.ipynb
- KI-DDI-main/full_dialog/three_disease/.ipynb_checkpoints/all_dialog_three_disease_knowledge_plus_gat_19-checkpoint.ipynb
- KI-DDI-main/full_dialog/three_disease/.ipynb_checkpoints/all_dialog_three_disease_knowledge_plus_gat_2-checkpoint.ipynb
- KI-DDI-main/full_dialog/three_disease/.ipynb_checkpoints/all_dialog_three_disease_knowledge_plus_gat_20-checkpoint.ipynb
- KI-DDI-main/full_dialog/three_disease/.ipynb_checkpoints/all_dialog_three_disease_knowledge_plus_gat_21-checkpoint.ipynb
- KI-DDI-main/full_dialog/three_disease/.ipynb_checkpoints/all_dialog_three_disease_knowledge_plus_gat_22-checkpoint.ipynb
- KI-DDI-main/full_dialog/three_disease/.ipynb_checkpoints/all_dialog_three_disease_knowledge_plus_gat_23-checkpoint.ipynb
- KI-DDI-main/full_dialog/three_disease/.ipynb_checkpoints/all_dialog_three_disease_knowledge_plus_gat_24-checkpoint.ipynb
- KI-DDI-main/full_dialog/three_disease/.ipynb_checkpoints/all_dialog_three_disease_knowledge_plus_gat_25-checkpoint.ipynb
- KI-DDI-main/full_dialog/three_disease/.ipynb_checkpoints/all_dialog_three_disease_knowledge_plus_gat_26-checkpoint.ipynb
- KI-DDI-main/full_dialog/three_disease/.ipynb_checkpoints/all_dialog_three_disease_knowledge_plus_gat_27-checkpoint.ipynb
- KI-DDI-main/full_dialog/three_disease/.ipynb_checkpoints/all_dialog_three_disease_knowledge_plus_gat_28-checkpoint.ipynb
- KI-DDI-main/full_dialog/three_disease/.ipynb_checkpoints/all_dialog_three_disease_knowledge_plus_gat_29-checkpoint.ipynb
- KI-DDI-main/full_dialog/three_disease/.ipynb_checkpoints/all_dialog_three_disease_knowledge_plus_gat_3-checkpoint.ipynb
- KI-DDI-main/full_dialog/three_disease/.ipynb_checkpoints/all_dialog_three_disease_knowledge_plus_gat_30-checkpoint.ipynb
- KI-DDI-main/full_dialog/three_disease/.ipynb_checkpoints/all_dialog_three_disease_knowledge_plus_gat_31-checkpoint.ipynb
- KI-DDI-main/full_dialog/three_disease/.ipynb_checkpoints/all_dialog_three_disease_knowledge_plus_gat_32-checkpoint.ipynb
- KI-DDI-main/full_dialog/three_disease/.ipynb_checkpoints/all_dialog_three_disease_knowledge_plus_gat_33-checkpoint.ipynb
- KI-DDI-main/full_dialog/three_disease/.ipynb_checkpoints/all_dialog_three_disease_knowledge_plus_gat_34-checkpoint.ipynb
- KI-DDI-main/full_dialog/three_disease/.ipynb_checkpoints/all_dialog_three_disease_knowledge_plus_gat_4-checkpoint.ipynb
- KI-DDI-main/full_dialog/three_disease/.ipynb_checkpoints/all_dialog_three_disease_knowledge_plus_gat_5-checkpoint.ipynb
- KI-DDI-main/full_dialog/three_disease/.ipynb_checkpoints/all_dialog_three_disease_knowledge_plus_gat_6-checkpoint.ipynb
- KI-DDI-main/full_dialog/three_disease/.ipynb_checkpoints/all_dialog_three_disease_knowledge_plus_gat_7-checkpoint.ipynb
- KI-DDI-main/full_dialog/three_disease/.ipynb_checkpoints/all_dialog_three_disease_knowledge_plus_gat_8-checkpoint.ipynb
- KI-DDI-main/full_dialog/three_disease/.ipynb_checkpoints/all_dialog_three_disease_knowledge_plus_gat_9-checkpoint.ipynb
- KI-DDI-main/full_dialog/three_disease/DID.p
- KI-DDI-main/full_dialog/three_disease/SD++.p
- KI-DDI-main/full_dialog/three_disease/SID.p
- KI-DDI-main/full_dialog/three_disease/all_dialog_three_disease_knowledge_plus_gat_1.ipynb
- KI-DDI-main/full_dialog/three_disease/all_dialog_three_disease_knowledge_plus_gat_10.ipynb
- KI-DDI-main/full_dialog/three_disease/all_dialog_three_disease_knowledge_plus_gat_11.ipynb
- KI-DDI-main/full_dialog/three_disease/all_dialog_three_disease_knowledge_plus_gat_12.ipynb
- KI-DDI-main/full_dialog/three_disease/all_dialog_three_disease_knowledge_plus_gat_13.ipynb
- KI-DDI-main/full_dialog/three_disease/all_dialog_three_disease_knowledge_plus_gat_14.ipynb
- KI-DDI-main/full_dialog/three_disease/all_dialog_three_disease_knowledge_plus_gat_15.ipynb
- KI-DDI-main/full_dialog/three_disease/all_dialog_three_disease_knowledge_plus_gat_16.ipynb
- KI-DDI-main/full_dialog/three_disease/all_dialog_three_disease_knowledge_plus_gat_17.ipynb
- KI-DDI-main/full_dialog/three_disease/all_dialog_three_disease_knowledge_plus_gat_18.ipynb
- KI-DDI-main/full_dialog/three_disease/all_dialog_three_disease_knowledge_plus_gat_19.ipynb
- KI-DDI-main/full_dialog/three_disease/all_dialog_three_disease_knowledge_plus_gat_2.ipynb
- KI-DDI-main/full_dialog/three_disease/all_dialog_three_disease_knowledge_plus_gat_20.ipynb
- KI-DDI-main/full_dialog/three_disease/all_dialog_three_disease_knowledge_plus_gat_21.ipynb
- KI-DDI-main/full_dialog/three_disease/all_dialog_three_disease_knowledge_plus_gat_22.ipynb
- KI-DDI-main/full_dialog/three_disease/all_dialog_three_disease_knowledge_plus_gat_23.ipynb
- KI-DDI-main/full_dialog/three_disease/all_dialog_three_disease_knowledge_plus_gat_24.ipynb
- KI-DDI-main/full_dialog/three_disease/all_dialog_three_disease_knowledge_plus_gat_25.ipynb
- KI-DDI-main/full_dialog/three_disease/all_dialog_three_disease_knowledge_plus_gat_26.ipynb
- KI-DDI-main/full_dialog/three_disease/all_dialog_three_disease_knowledge_plus_gat_27.ipynb
- KI-DDI-main/full_dialog/three_disease/all_dialog_three_disease_knowledge_plus_gat_28.ipynb
- KI-DDI-main/full_dialog/three_disease/all_dialog_three_disease_knowledge_plus_gat_29.ipynb
- KI-DDI-main/full_dialog/three_disease/all_dialog_three_disease_knowledge_plus_gat_3.ipynb
- KI-DDI-main/full_dialog/three_disease/all_dialog_three_disease_knowledge_plus_gat_30.ipynb
- KI-DDI-main/full_dialog/three_disease/all_dialog_three_disease_knowledge_plus_gat_31.ipynb
- KI-DDI-main/full_dialog/three_disease/all_dialog_three_disease_knowledge_plus_gat_32.ipynb
- KI-DDI-main/full_dialog/three_disease/all_dialog_three_disease_knowledge_plus_gat_33.ipynb
- KI-DDI-main/full_dialog/three_disease/all_dialog_three_disease_knowledge_plus_gat_34.ipynb
- KI-DDI-main/full_dialog/three_disease/all_dialog_three_disease_knowledge_plus_gat_4.ipynb
- KI-DDI-main/full_dialog/three_disease/all_dialog_three_disease_knowledge_plus_gat_5.ipynb
- KI-DDI-main/full_dialog/three_disease/all_dialog_three_disease_knowledge_plus_gat_6.ipynb
- KI-DDI-main/full_dialog/three_disease/all_dialog_three_disease_knowledge_plus_gat_7.ipynb
- KI-DDI-main/full_dialog/three_disease/all_dialog_three_disease_knowledge_plus_gat_8.ipynb
- KI-DDI-main/full_dialog/three_disease/all_dialog_three_disease_knowledge_plus_gat_9.ipynb
- KI-DDI-main/full_dialog/three_disease/gat_applied_three_probable_disease.ipynb
- KI-DDI-main/full_dialog/three_disease/linear_plus_knowledge_full_dialog_with_three_probable_disease.ipynb
- KI-DDI-main/full_dialog/two_disease/
- KI-DDI-main/full_dialog/two_disease/.DS_Store
- KI-DDI-main/full_dialog/two_disease/.ipynb_checkpoints/
- KI-DDI-main/full_dialog/two_disease/.ipynb_checkpoints/all_dialog_two_disease_knowledge_plus_gat_1-checkpoint.ipynb
- KI-DDI-main/full_dialog/two_disease/.ipynb_checkpoints/all_dialog_two_disease_knowledge_plus_gat_10-checkpoint.ipynb
- KI-DDI-main/full_dialog/two_disease/.ipynb_checkpoints/all_dialog_two_disease_knowledge_plus_gat_11-checkpoint.ipynb
- KI-DDI-main/full_dialog/two_disease/.ipynb_checkpoints/all_dialog_two_disease_knowledge_plus_gat_12-checkpoint.ipynb
- KI-DDI-main/full_dialog/two_disease/.ipynb_checkpoints/all_dialog_two_disease_knowledge_plus_gat_13-checkpoint.ipynb
- KI-DDI-main/full_dialog/two_disease/.ipynb_checkpoints/all_dialog_two_disease_knowledge_plus_gat_14-checkpoint.ipynb
- KI-DDI-main/full_dialog/two_disease/.ipynb_checkpoints/all_dialog_two_disease_knowledge_plus_gat_15-checkpoint.ipynb
- KI-DDI-main/full_dialog/two_disease/.ipynb_checkpoints/all_dialog_two_disease_knowledge_plus_gat_16-checkpoint.ipynb
- KI-DDI-main/full_dialog/two_disease/.ipynb_checkpoints/all_dialog_two_disease_knowledge_plus_gat_17-checkpoint.ipynb
- KI-DDI-main/full_dialog/two_disease/.ipynb_checkpoints/all_dialog_two_disease_knowledge_plus_gat_18-checkpoint.ipynb
- KI-DDI-main/full_dialog/two_disease/.ipynb_checkpoints/all_dialog_two_disease_knowledge_plus_gat_19-checkpoint.ipynb
- KI-DDI-main/full_dialog/two_disease/.ipynb_checkpoints/all_dialog_two_disease_knowledge_plus_gat_2-checkpoint.ipynb
- KI-DDI-main/full_dialog/two_disease/.ipynb_checkpoints/all_dialog_two_disease_knowledge_plus_gat_20-checkpoint.ipynb
- KI-DDI-main/full_dialog/two_disease/.ipynb_checkpoints/all_dialog_two_disease_knowledge_plus_gat_21-checkpoint.ipynb
- KI-DDI-main/full_dialog/two_disease/.ipynb_checkpoints/all_dialog_two_disease_knowledge_plus_gat_22-checkpoint.ipynb
- KI-DDI-main/full_dialog/two_disease/.ipynb_checkpoints/all_dialog_two_disease_knowledge_plus_gat_23-checkpoint.ipynb
- KI-DDI-main/full_dialog/two_disease/.ipynb_checkpoints/all_dialog_two_disease_knowledge_plus_gat_24-checkpoint.ipynb
- KI-DDI-main/full_dialog/two_disease/.ipynb_checkpoints/all_dialog_two_disease_knowledge_plus_gat_25-checkpoint.ipynb
- KI-DDI-main/full_dialog/two_disease/.ipynb_checkpoints/all_dialog_two_disease_knowledge_plus_gat_26-checkpoint.ipynb
- KI-DDI-main/full_dialog/two_disease/.ipynb_checkpoints/all_dialog_two_disease_knowledge_plus_gat_27-checkpoint.ipynb
- KI-DDI-main/full_dialog/two_disease/.ipynb_checkpoints/all_dialog_two_disease_knowledge_plus_gat_28-checkpoint.ipynb
- KI-DDI-main/full_dialog/two_disease/.ipynb_checkpoints/all_dialog_two_disease_knowledge_plus_gat_29-checkpoint.ipynb
- KI-DDI-main/full_dialog/two_disease/.ipynb_checkpoints/all_dialog_two_disease_knowledge_plus_gat_3-checkpoint.ipynb
- KI-DDI-main/full_dialog/two_disease/.ipynb_checkpoints/all_dialog_two_disease_knowledge_plus_gat_30-checkpoint.ipynb
- KI-DDI-main/full_dialog/two_disease/.ipynb_checkpoints/all_dialog_two_disease_knowledge_plus_gat_31-checkpoint.ipynb
- KI-DDI-main/full_dialog/two_disease/.ipynb_checkpoints/all_dialog_two_disease_knowledge_plus_gat_32-checkpoint.ipynb
- KI-DDI-main/full_dialog/two_disease/.ipynb_checkpoints/all_dialog_two_disease_knowledge_plus_gat_33-checkpoint.ipynb
- KI-DDI-main/full_dialog/two_disease/.ipynb_checkpoints/all_dialog_two_disease_knowledge_plus_gat_34-checkpoint.ipynb
- KI-DDI-main/full_dialog/two_disease/.ipynb_checkpoints/all_dialog_two_disease_knowledge_plus_gat_4-checkpoint.ipynb
- KI-DDI-main/full_dialog/two_disease/.ipynb_checkpoints/all_dialog_two_disease_knowledge_plus_gat_5-checkpoint.ipynb
- KI-DDI-main/full_dialog/two_disease/.ipynb_checkpoints/all_dialog_two_disease_knowledge_plus_gat_6-checkpoint.ipynb
- KI-DDI-main/full_dialog/two_disease/.ipynb_checkpoints/all_dialog_two_disease_knowledge_plus_gat_7-checkpoint.ipynb
- KI-DDI-main/full_dialog/two_disease/.ipynb_checkpoints/all_dialog_two_disease_knowledge_plus_gat_8-checkpoint.ipynb
- KI-DDI-main/full_dialog/two_disease/.ipynb_checkpoints/all_dialog_two_disease_knowledge_plus_gat_9-checkpoint.ipynb
- KI-DDI-main/full_dialog/two_disease/DID.p
- KI-DDI-main/full_dialog/two_disease/SD++.p
- KI-DDI-main/full_dialog/two_disease/SID.p
- KI-DDI-main/full_dialog/two_disease/all_dialog_two_disease_knowledge_plus_gat_1.ipynb
- KI-DDI-main/full_dialog/two_disease/all_dialog_two_disease_knowledge_plus_gat_10.ipynb
- KI-DDI-main/full_dialog/two_disease/all_dialog_two_disease_knowledge_plus_gat_11.ipynb
- KI-DDI-main/full_dialog/two_disease/all_dialog_two_disease_knowledge_plus_gat_12.ipynb
- KI-DDI-main/full_dialog/two_disease/all_dialog_two_disease_knowledge_plus_gat_13.ipynb
- KI-DDI-main/full_dialog/two_disease/all_dialog_two_disease_knowledge_plus_gat_14.ipynb
- KI-DDI-main/full_dialog/two_disease/all_dialog_two_disease_knowledge_plus_gat_15.ipynb
- KI-DDI-main/full_dialog/two_disease/all_dialog_two_disease_knowledge_plus_gat_16.ipynb
- KI-DDI-main/full_dialog/two_disease/all_dialog_two_disease_knowledge_plus_gat_17.ipynb
- KI-DDI-main/full_dialog/two_disease/all_dialog_two_disease_knowledge_plus_gat_18.ipynb
- KI-DDI-main/full_dialog/two_disease/all_dialog_two_disease_knowledge_plus_gat_19.ipynb
- KI-DDI-main/full_dialog/two_disease/all_dialog_two_disease_knowledge_plus_gat_2.ipynb
- KI-DDI-main/full_dialog/two_disease/all_dialog_two_disease_knowledge_plus_gat_20.ipynb
- KI-DDI-main/full_dialog/two_disease/all_dialog_two_disease_knowledge_plus_gat_21.ipynb
- KI-DDI-main/full_dialog/two_disease/all_dialog_two_disease_knowledge_plus_gat_22.ipynb
- KI-DDI-main/full_dialog/two_disease/all_dialog_two_disease_knowledge_plus_gat_23.ipynb
- KI-DDI-main/full_dialog/two_disease/all_dialog_two_disease_knowledge_plus_gat_24.ipynb
- KI-DDI-main/full_dialog/two_disease/all_dialog_two_disease_knowledge_plus_gat_25.ipynb
- KI-DDI-main/full_dialog/two_disease/all_dialog_two_disease_knowledge_plus_gat_26.ipynb
- KI-DDI-main/full_dialog/two_disease/all_dialog_two_disease_knowledge_plus_gat_27.ipynb
- KI-DDI-main/full_dialog/two_disease/all_dialog_two_disease_knowledge_plus_gat_28.ipynb
- KI-DDI-main/full_dialog/two_disease/all_dialog_two_disease_knowledge_plus_gat_29.ipynb
- KI-DDI-main/full_dialog/two_disease/all_dialog_two_disease_knowledge_plus_gat_3.ipynb
- KI-DDI-main/full_dialog/two_disease/all_dialog_two_disease_knowledge_plus_gat_30.ipynb
- KI-DDI-main/full_dialog/two_disease/all_dialog_two_disease_knowledge_plus_gat_31.ipynb
- KI-DDI-main/full_dialog/two_disease/all_dialog_two_disease_knowledge_plus_gat_32.ipynb
- KI-DDI-main/full_dialog/two_disease/all_dialog_two_disease_knowledge_plus_gat_33.ipynb
- KI-DDI-main/full_dialog/two_disease/all_dialog_two_disease_knowledge_plus_gat_34.ipynb
- KI-DDI-main/full_dialog/two_disease/all_dialog_two_disease_knowledge_plus_gat_4.ipynb
- KI-DDI-main/full_dialog/two_disease/all_dialog_two_disease_knowledge_plus_gat_5.ipynb
- KI-DDI-main/full_dialog/two_disease/all_dialog_two_disease_knowledge_plus_gat_6.ipynb
- KI-DDI-main/full_dialog/two_disease/all_dialog_two_disease_knowledge_plus_gat_7.ipynb
- KI-DDI-main/full_dialog/two_disease/all_dialog_two_disease_knowledge_plus_gat_8.ipynb
- KI-DDI-main/full_dialog/two_disease/all_dialog_two_disease_knowledge_plus_gat_9.ipynb
- KI-DDI-main/full_dialog/two_disease/gat_applied_two_probable_disease (1).ipynb
- KI-DDI-main/full_dialog/two_disease/linear_plus_knowledge_full_dialog_with_two_probable_disease.ipynb
- KI-DDI-main/hierarchical_classification/
- KI-DDI-main/hierarchical_classification/.DS_Store
- KI-DDI-main/hierarchical_classification/group_disease_info/
- KI-DDI-main/hierarchical_classification/group_disease_info/.DS_Store
- KI-DDI-main/hierarchical_classification/group_disease_info/dialog_id_group_map2.p
- KI-DDI-main/hierarchical_classification/group_disease_info/disease_relative_position.p
- KI-DDI-main/hierarchical_classification/group_disease_info/disease_to_group_mapping.p
- KI-DDI-main/hierarchical_classification/group_disease_info/group_number_to_disease2.p
- KI-DDI-main/hierarchical_classification/group_disease_info/group_to_number_map.p
- KI-DDI-main/hierarchical_classification/one_disease/
- KI-DDI-main/hierarchical_classification/one_disease/.DS_Store
- KI-DDI-main/hierarchical_classification/one_disease/hierarchical_disease_one_disease_group0.ipynb
- KI-DDI-main/hierarchical_classification/one_disease/hierarchical_disease_one_disease_group1.ipynb
- KI-DDI-main/hierarchical_classification/one_disease/hierarchical_disease_one_disease_group2.ipynb
- KI-DDI-main/hierarchical_classification/one_disease/hierarchical_disease_one_disease_group3.ipynb
- KI-DDI-main/hierarchical_classification/one_disease/hierarchical_disease_one_disease_group4.ipynb
- KI-DDI-main/hierarchical_classification/one_disease/hierarchical_disease_one_disease_group5.ipynb
- KI-DDI-main/hierarchical_classification/one_disease/hierarchical_disease_one_disease_group6.ipynb
- KI-DDI-main/hierarchical_classification/one_disease/hierarchical_disease_one_disease_group7.ipynb
- KI-DDI-main/hierarchical_classification/one_disease/hierarchical_disease_one_disease_group8.ipynb
- KI-DDI-main/hierarchical_classification/one_disease/hierarchical_linear_plus_knowledge_self_report_one_disease.ipynb
- KI-DDI-main/hierarchical_classification/one_disease/hierarchical_one_disease_testing.ipynb
- KI-DDI-main/hierarchical_classification/one_disease/one_disease_saved_model/
- KI-DDI-main/hierarchical_classification/one_disease/one_disease_saved_model/confusion_matrix_disease.p
- KI-DDI-main/hierarchical_classification/one_disease/one_disease_saved_model/confusion_matrix_group.p
- KI-DDI-main/hierarchical_classification/one_disease/one_disease_saved_model/disease_ground_truth.p
- KI-DDI-main/hierarchical_classification/one_disease/one_disease_saved_model/disease_prediction.p
- KI-DDI-main/hierarchical_classification/one_disease/one_disease_saved_model/group_ground_truth.p
- KI-DDI-main/hierarchical_classification/one_disease/one_disease_saved_model/group_prediction.p
- KI-DDI-main/hierarchical_classification/three_disease/
- KI-DDI-main/hierarchical_classification/three_disease/.DS_Store
- KI-DDI-main/hierarchical_classification/three_disease/hierarchical_disease_three_disease_group0.ipynb
- KI-DDI-main/hierarchical_classification/three_disease/hierarchical_disease_three_disease_group1.ipynb
- KI-DDI-main/hierarchical_classification/three_disease/hierarchical_disease_three_disease_group2.ipynb
- KI-DDI-main/hierarchical_classification/three_disease/hierarchical_disease_three_disease_group3.ipynb
- KI-DDI-main/hierarchical_classification/three_disease/hierarchical_disease_three_disease_group4.ipynb
- KI-DDI-main/hierarchical_classification/three_disease/hierarchical_disease_three_disease_group5.ipynb
- KI-DDI-main/hierarchical_classification/three_disease/hierarchical_disease_three_disease_group6.ipynb
- KI-DDI-main/hierarchical_classification/three_disease/hierarchical_disease_three_disease_group7.ipynb
- KI-DDI-main/hierarchical_classification/three_disease/hierarchical_disease_three_disease_group8.ipynb
- KI-DDI-main/hierarchical_classification/three_disease/hierarchical_linear_plus_knowledge_self_report_three_disease.ipynb
- KI-DDI-main/hierarchical_classification/three_disease/hierarchical_three_disease_testing.ipynb
- KI-DDI-main/hierarchical_classification/three_disease/three_disease_saved_model/
- KI-DDI-main/hierarchical_classification/three_disease/three_disease_saved_model/.DS_Store
- KI-DDI-main/hierarchical_classification/three_disease/three_disease_saved_model/confusion_matrix_disease.p
- KI-DDI-main/hierarchical_classification/three_disease/three_disease_saved_model/confusion_matrix_group.p
- KI-DDI-main/hierarchical_classification/three_disease/three_disease_saved_model/disease_ground_truth.p
- KI-DDI-main/hierarchical_classification/three_disease/three_disease_saved_model/disease_prediction.p
- KI-DDI-main/hierarchical_classification/three_disease/three_disease_saved_model/group_ground_truth.p
- KI-DDI-main/hierarchical_classification/three_disease/three_disease_saved_model/group_prediction.p
- KI-DDI-main/hierarchical_classification/two_disease/
- KI-DDI-main/hierarchical_classification/two_disease/.DS_Store
- KI-DDI-main/hierarchical_classification/two_disease/hierarchical_disease_two_disease_group0.ipynb
- KI-DDI-main/hierarchical_classification/two_disease/hierarchical_disease_two_disease_group1.ipynb
- KI-DDI-main/hierarchical_classification/two_disease/hierarchical_disease_two_disease_group2.ipynb
- KI-DDI-main/hierarchical_classification/two_disease/hierarchical_disease_two_disease_group3.ipynb
- KI-DDI-main/hierarchical_classification/two_disease/hierarchical_disease_two_disease_group4.ipynb
- KI-DDI-main/hierarchical_classification/two_disease/hierarchical_disease_two_disease_group5.ipynb
- KI-DDI-main/hierarchical_classification/two_disease/hierarchical_disease_two_disease_group6.ipynb
[truncated: 254 more entries]
