# Supplementary material for: Towards knowledge-infused automated disease diagnosis assistant
Source: Sci Rep. 2024 Jun 11;14:13442. doi: 10.1038/s41598-024-53042-y (PMC11166971; doi:10.1038/s41598-024-53042-y)
Supplement: Supplementary file 1 — Supplementary Information. [file 41598_2024_53042_MOESM1_ESM.zip › KI-DDI-main/baseline/pakdd_bio_link_bert_large.ipynb]

# %% [code]
from google.colab import drive
drive.mount('/content/drive')

# %% [code]
gpu_info = !nvidia-smi
gpu_info = '\n'.join(gpu_info)
if gpu_info.find('failed') >= 0:
  print('Not connected to a GPU')
else:
  print(gpu_info)

# %% [code]
!pip install transformers

# %% [code]
import os 
import numpy as np
import pandas as pd
import json
import warnings
import logging
import gc
import random
import math
import re
import ast
from tqdm import tqdm
from typing import Optional
from datetime import datetime
import pickle
import sklearn
from torch.utils.data import Dataset, DataLoader
from sklearn.metrics import jaccard_score, f1_score, accuracy_score, recall_score, precision_score, confusion_matrix
from sklearn.model_selection import train_test_split

# %% [code]
import pickle
import torch
import transformers
from transformers import BertTokenizer, BertModel

from transformers import AutoTokenizer, AutoModel, AutoConfig


import torch.nn.functional as F
import numpy as np

import math
import pandas as pd
import pip
import re

import os.path as osp


import random

random.seed(123)

torch.manual_seed(123)
np.random.seed(123)
torch.cuda.manual_seed_all(123)
# from sklearn.metrics import jaccard_score, f1_score, accuracy_score, recall_score, precision_score, confusion_matrix


# %% [code]
with open('/content/drive/MyDrive/Colab Notebooks/pakdd_baseline/data_dict.p', 'rb') as f:
  data_dict = pickle.load(f)

# %% [code]
train_data = data_dict['train_data']
train_label = data_dict['train_label']
valid_data = data_dict['valid_data']
valid_label = data_dict['valid_label']
test_data = data_dict['test_data']
test_label = data_dict['test_label']

# %% [code]
train_data[0]

# %% [code]
# tokenizer = AutoTokenizer.from_pretrained('michiyasunaga/BioLinkBERT-base')
# language_model = AutoModel.from_pretrained('michiyasunaga/BioLinkBERT-base')

tokenizer = AutoTokenizer.from_pretrained('michiyasunaga/BioLinkBERT-large')
language_model = AutoModel.from_pretrained('michiyasunaga/BioLinkBERT-large')

# %% [code]
language_model

# %% [code]
tokenizer

# %% [code]
class CustomModel(torch.nn.Module):
  def __init__(self, hidden_dim, output_dim):
    super(CustomModel, self).__init__()

    self.custom_model = language_model
    self.dense = torch.nn.Linear(hidden_dim, output_dim)

  def forward(self, input_ids, attention_mask):
    model_out = self.custom_model(input_ids, attention_mask)['last_hidden_state'][:, 0, :]
    dense_out = self.dense(model_out)
    return dense_out  


# %% [code]
# model = CustomModel(hidden_dim = 768, output_dim = 90)
model = CustomModel(hidden_dim = 1024, output_dim = 90)

# %% [code]

print(tokenizer.all_special_tokens)
print(tokenizer.all_special_ids)
p = {
        'additional_special_tokens' : ['[DOC]', '[PAT]']
    }

tokenizer.add_special_tokens(p)
print(tokenizer.convert_tokens_to_ids('[DOC]'))
print(tokenizer.convert_tokens_to_ids('[PAT]'))
print(tokenizer.all_special_tokens)
print(tokenizer.all_special_ids)
print(language_model.resize_token_embeddings(len(tokenizer)))

# %% [code]
enc_train = tokenizer(train_data, padding='max_length', max_length=512, truncation=True, return_tensors = 'pt')
enc_valid = tokenizer(valid_data, padding='max_length', max_length=512, truncation=True, return_tensors = 'pt')
enc_test = tokenizer(test_data, padding='max_length', max_length=512, truncation=True, return_tensors = 'pt')


# %% [code]
train_label = torch.tensor(train_label)
print(train_label.shape)

valid_label = torch.tensor(valid_label)
print(valid_label.shape)

test_label = torch.tensor(test_label)
print(test_label.shape)

# %% [code]
class MedicalDataset(Dataset):
  def __init__(self, input_ids, attention_mask, labels):
    self.input_ids = input_ids
    self.attention_mask = attention_mask
    self.labels = labels

  def __len__(self):
    return len(self.input_ids)

  def __getitem__(self, idx):
    return self.input_ids[idx], self.attention_mask[idx], self.labels[idx]    

# %% [code]
train_loader = DataLoader(MedicalDataset(enc_train['input_ids'], enc_train['attention_mask'], train_label), batch_size = 16, shuffle = True )
valid_loader = DataLoader(MedicalDataset(enc_valid['input_ids'], enc_valid['attention_mask'], valid_label), batch_size = 16, shuffle = False)
test_loader = DataLoader(MedicalDataset(enc_test['input_ids'], enc_test['attention_mask'], test_label), batch_size = 16, shuffle = False)

# %% [code]


# %% [code]
model

# %% [code]
device = torch.device('cuda' if torch.cuda.is_available() else 'cpu')
device

# %% [code]
model = model.to(device)

# %% [code]
total_parameters = sum(p.numel() for p in model.parameters() if p.requires_grad)
total_parameters/1e6

# %% [code]
cnt = 0
for name, parma in model.named_parameters():
  print(cnt, " : ", name)
  cnt+=1

# %% [code]
cnt = 0
for name, param in model.named_parameters():
  # if(cnt>=199):
  if(cnt>=391):  
    param.requires_grad = True
    print(cnt, " : ", name)
  else:
    param.requires_grad = False 

  cnt+=1   


# %% [code]
total_parameters = sum(p.numel() for p in model.parameters() if p.requires_grad)
total_parameters/1e6

# %% [code]
optimizer = torch.optim.Adam(model.parameters(), lr = 1e-3)
criterion = torch.nn.CrossEntropyLoss()


# %% [code]
def train_epoch(model, data_loader):
  model.train()
  epoch_train_loss = 0.0

  for step, batch in enumerate(tqdm(data_loader)):
    optimizer.zero_grad()

    batch = tuple(t.to(device) for t in batch)

    input_ids, attention_mask, labels = batch

    output = model(input_ids = input_ids,
                   attention_mask = attention_mask)
    
    loss = criterion(output, labels.long())

    epoch_train_loss += loss.item()

    loss.backward()
    optimizer.step()

  print("Epoch train loss : ", epoch_train_loss)    


  

# %% [code]
def valid_epoch(model, data_loader):
  model.eval()
  predictions = []
  gold = []

  valid_loss = 0.0

  with torch.no_grad():
    for step, batch in enumerate(tqdm(data_loader)):
      batch = tuple(t.to(device) for t in batch)

      input_ids, attention_mask, labels = batch

      output = model(input_ids = input_ids,
                   attention_mask = attention_mask)
    
      loss = criterion(output, labels.long())

      valid_loss += loss.item()

      pred = output.argmax(dim = -1)

      predictions.extend(pred.tolist())
      gold.extend(labels.tolist())

  return valid_loss, predictions, gold    


# %% [code]
def test_epoch(model, data_loader):
  model.eval()
  predictions = []
  gold = []

  with torch.no_grad():
    for step, batch in enumerate(tqdm(data_loader)):
      batch = tuple(t.to(device) for t in batch)

      input_ids, attention_mask, labels = batch

      output = model(input_ids = input_ids,
                   attention_mask = attention_mask)
      
      pred = output.argmax(dim = -1)

      predictions.extend(pred.tolist())
      gold.extend(labels.tolist())


  return predictions, gold    


# %% [code]
# path = '/content/drive/MyDrive/Colab Notebooks/pakdd_baseline/saved_model/bio_link_bert/best_model_epoch_46_best_acc_33_.pt'

# %% [code]
# model.load_state_dict(torch.load(path))

# %% [code]
def train_and_validation(model, train_loader, valid_loader):
  best_acc = 0.0
  # best_acc = 0.3357

  for epoch in range(50):
    # temp_epoch = 50 + epoch
    # print("\n=============Epoch : ", temp_epoch)
    print("\n=============Epoch : ", epoch)
    train_epoch(model, train_loader)
    valid_loss, valid_pred, valid_gold = valid_epoch(model, valid_loader)

    print("Length of predictions : ", len(valid_pred))
    print("Length of gold : ", len(valid_gold))
    print("Valid loss : ", valid_loss)
    
    print("\nAccuracy\n", accuracy_score(valid_gold, valid_pred))
    print("\nF1 score\n", f1_score(valid_gold, valid_pred, average = 'macro'))
    print("\nJaccard similarity\n", jaccard_score(valid_gold, valid_pred, average = 'macro')) 

    curr_acc = accuracy_score(valid_gold, valid_pred)

    print('Curr acc : ', curr_acc)
    print('Best acc : ', best_acc)

    if(curr_acc > best_acc):
      best_acc = curr_acc

      # torch.save(model.state_dict(), '/content/drive/MyDrive/Colab Notebooks/pakdd_baseline/saved_model/bio_link_bert/best_model_epoch_'+str(epoch)+'_best_acc_'+str(int(best_acc*100))+'_.pt')
      torch.save(model.state_dict(), '/content/drive/MyDrive/Colab Notebooks/pakdd_baseline/saved_model/bio_link_bert_large/best_model_epoch_'+str(epoch)+'_best_acc_'+str(int(best_acc*100))+'_.pt')

      print("model saved\n")

# %% [code]
train_and_validation(model, train_loader, valid_loader)

# %% [code]
path = '/content/drive/MyDrive/Colab Notebooks/pakdd_baseline/saved_model/bio_link_bert_large/best_model_epoch_38_best_acc_47_.pt'

# %% [code]
model.load_state_dict(torch.load(path))

# %% [code]
test_pred, test_gold = test_epoch(model, test_loader)

print("\nAccuracy\n", accuracy_score(test_gold, test_pred))
print("\nF1 score\n", f1_score(test_gold, test_pred, average = 'macro'))
print("\nJaccard similarity\n", jaccard_score(test_gold, test_pred, average = 'macro')) 

# %% [code]
