# Supplementary material for: Towards knowledge-infused automated disease diagnosis assistant
Source: Sci Rep. 2024 Jun 11;14:13442. doi: 10.1038/s41598-024-53042-y (PMC11166971; doi:10.1038/s41598-024-53042-y)
Supplement: Supplementary file 1 — Supplementary Information. [file 41598_2024_53042_MOESM1_ESM.zip › KI-DDI-main/dependencies.txt]

Dependicies for runnning linear_plus_knowledge_self_report_having_first_utterance_one_disease.ipynb

transformers : 4.26.1
torch : 1.13.1+cu116
pickle : 4.0
python : 3.9.16
sklearn : 1.2.1
numpy : 1.22.4
