# Supplementary material for: Towards knowledge-infused automated disease diagnosis assistant
Source: Sci Rep. 2024 Jun 11;14:13442. doi: 10.1038/s41598-024-53042-y (PMC11166971; doi:10.1038/s41598-024-53042-y)
Supplement: Supplementary file 1 — Supplementary Information. [file 41598_2024_53042_MOESM1_ESM.zip › KI-DDI-main/full_dialog/random_shuffle_all_dialog_without_graph_with_valid2_full_dialog.ipynb]

# %% [code]
from google.colab import drive
drive.mount('/content/drive')


# %% [code]
gpu_info = !nvidia-smi
gpu_info = '\n'.join(gpu_info)
if gpu_info.find('failed') >= 0:
  print('Not connected to a GPU')
else:
  print(gpu_info)

# %% [code]
from psutil import virtual_memory
ram_gb = virtual_memory().total / 1e9
print('Your runtime has {:.1f} gigabytes of available RAM\n'.format(ram_gb))

if ram_gb < 20:
  print('Not using a high-RAM runtime')
else:
  print('You are using a high-RAM runtime!')

# %% [code]
!pip install transformers

# %% [code]
import pickle
import torch
import transformers
from transformers import AutoTokenizer, AutoModel, AutoConfig
from transformers import BertTokenizer, BertModel
from torch.utils.data import Dataset, DataLoader

import torch.nn.functional as F
import numpy as np

import math
import pandas as pd
import pip
import re

import time

import random

random.seed(123)
np.random.seed(123)
torch.manual_seed(123)
torch.cuda.manual_seed_all(123)
from sklearn.metrics import jaccard_score, f1_score, accuracy_score, recall_score, precision_score, confusion_matrix

# %% [code]
with open("/content/drive/MyDrive/Colab Notebooks/pakdd_baseline/pakdd_model/full_dialog/final_combined_all_dialog.p", "rb") as f:
  final_combined_all_dialog = pickle.load(f)

# %% [code]
with open("/content/drive/MyDrive/Colab Notebooks/pakdd_baseline/pakdd_model/full_dialog/disease_to_id_small.p", "rb") as f:
  disease_to_id_small = pickle.load(f)

# %% [code]
with open("/content/drive/MyDrive/Colab Notebooks/pakdd_baseline/pakdd_model/full_dialog/new_dialog_id_list.p", "rb") as f:
  new_dialog_id_list = pickle.load(f)

# %% [code]
len(final_combined_all_dialog)

# %% [code]
final_combined_all_dialog[0]

# %% [code]
disease_to_id_small

# %% [code]
len(new_dialog_id_list)

# %% [code]
new_dialog_id_list[0]

# %% [code]
tokenizer  = AutoTokenizer.from_pretrained("cambridgeltl/SapBERT-from-PubMedBERT-fulltext")
bert_model = AutoModel.from_pretrained("cambridgeltl/SapBERT-from-PubMedBERT-fulltext")

# %% [code]
tokenizer.all_special_tokens

# %% [code]
tokenizer.all_special_ids

# %% [code]
print(tokenizer.all_special_tokens)
print(tokenizer.all_special_ids)
p = {
        'additional_special_tokens' : ['[DOC]', '[PAT]', '[SR_START]', '[SR_END]']
    }

tokenizer.add_special_tokens(p)
print(tokenizer.convert_tokens_to_ids('[DOC]'))
print(tokenizer.convert_tokens_to_ids('[PAT]'))
print(tokenizer.convert_tokens_to_ids('[SR_START]'))
print(tokenizer.convert_tokens_to_ids('[SR_END]'))
print(len(tokenizer))
print(bert_model.resize_token_embeddings(len(tokenizer)))
print(tokenizer.all_special_tokens)
print(tokenizer.all_special_ids)

# %% [code]
tokenizer.convert_tokens_to_ids('[DOC]')

# %% [code]
tokenizer.convert_tokens_to_ids('[PAT]')

# %% [code]
len(tokenizer)


# %% [code]
tokenizer.all_special_tokens

# %% [code]
tokenizer.all_special_ids


# %% [code]
tokenizer.all_special_tokens

# %% [code]
tokenizer.all_special_ids

# %% [code]
final_combined_all_dialog[0]

# %% [code]
len(final_combined_all_dialog)

# %% [code]
temp_combined_list = []
for i in range(len(final_combined_all_dialog)):
  y = []
  y.append(final_combined_all_dialog[i]['dialog'])
  temp_label = final_combined_all_dialog[i]['label']
  temp_label_number = disease_to_id_small[temp_label]
  y.append(temp_label_number)
  temp_combined_list.append(y)

temp_combined_list[0]  


# %% [code]
temp_combined_list[:3]

# %% [code]
len(temp_combined_list)

# %% [code]
random.shuffle(temp_combined_list)


# %% [code]
temp_data1 = temp_combined_list[:957]
train_total_sep_dialog = []
train_total_dialog_label_id = []
for i in range(len(temp_data1)):
  # print(temp_data1[i][0]," \n ",temp_data1[i][1])
  temp_dlog = temp_data1[i][0]
  temp_label = temp_data1[i][1]
  # print("Dialog : ",temp_dlog)
  # print("Label : ",temp_label)

  train_total_sep_dialog.append(temp_dlog)
  train_total_dialog_label_id.append(temp_label)


  

# %% [code]
temp_data2 = temp_combined_list[957:]


len(temp_data2)

# %% [code]
valid_total_sep_dialog = []
valid_total_dialog_label_id = []

temp_data2_valid = temp_data2[:137]

temp_data2_test = temp_data2[137:]

for i in range(len(temp_data2_valid)):
  temp_valid_dlog = temp_data2_valid[i][0]
  temp_valid_label = temp_data2_valid[i][1]

  print("Dialog : ", temp_valid_dlog)
  print("Label : ", temp_valid_label)

  valid_total_sep_dialog.append(temp_valid_dlog)
  valid_total_dialog_label_id.append(temp_valid_label)

# %% [code]
valid_total_sep_dialog[0]

# %% [code]
valid_total_dialog_label_id[0]

# %% [code]
temp_data2[1]

# %% [code]
print(len(valid_total_sep_dialog))
print(len(valid_total_dialog_label_id))

# %% [code]
len(temp_data2_test)

# %% [code]
test_total_sep_dialog = []
test_total_dialog_label_id = []

for i in range(len(temp_data2_test)):
  temp_test_dialog = temp_data2_test[i][0]
  temp_test_label = temp_data2_test[i][1]

  # print("Dialog : ", temp_test_dialog)
  # print("Label : ", temp_test_label)

  test_total_sep_dialog.append(temp_test_dialog)
  test_total_dialog_label_id.append(temp_test_label)


# %% [code]
print(len(test_total_sep_dialog))
print(type(test_total_sep_dialog[0]))
print()
print(len(test_total_dialog_label_id))
print(type(test_total_dialog_label_id[0]))

# %% [code]
valid_total_sep_dialog[0]

# %% [code]


# %% [code]


# %% [code]


# %% [code]
valid_total_sep_dialog[0]

# %% [code]


# %% [code]


# %% [code]
len(train_total_sep_dialog)

# %% [code]
len(train_total_dialog_label_id)

# %% [code]
len(valid_total_sep_dialog)

# %% [code]
len(valid_total_dialog_label_id)

# %% [code]
len(test_total_sep_dialog)

# %% [code]
len(test_total_dialog_label_id)

# %% [code]
type(train_total_sep_dialog)

# %% [code]
train_total_sep_dialog[0]

# %% [code]
train_total_sep_dialog[-1]

# %% [code]
len(train_total_sep_dialog)

# %% [code]
# valid_total_sep_dialog[0]

# %% [code]


# %% [code]
input_ids_train_total_sep_dialog = []
token_type_ids_train_total_sep_dialog = []
attention_mask_train_total_sep_dialog = []

# enc = tokenizer(train_total_sep_dialog, padding='max_length', max_length = 512, return_tensors = 'pt')
enc = tokenizer(train_total_sep_dialog, padding='max_length', max_length = 512, truncation=True, return_tensors = 'pt')

input_ids_train_total_sep_dialog.append(enc['input_ids'])
token_type_ids_train_total_sep_dialog.append(enc['token_type_ids'])
attention_mask_train_total_sep_dialog.append(enc['attention_mask'])


print(enc.keys())
print(enc['input_ids'].shape)
print(input_ids_train_total_sep_dialog[0].shape)
print(input_ids_train_total_sep_dialog[0][:3,:].shape)
# h3 = bert_model(input_ids_train_total_sep_dialog[0][:3,:], attention_mask_train_total_sep_dialog[0][:3,:])
# print(type(h3))
# for i in range(len(train_total_sep_dialog)):
#     sent = train_total_sep_dialog[i]
#     enc = tokenizer(sent, padding='max_length', max_length = 512, return_tensors = 'pt')
# #     print(enc.keys())
#     input_ids_train_total_sep_dialog.append(enc['input_ids'])
#     token_type_ids_train_total_sep_dialog.append(enc['token_type_ids'])
#     attention_mask_train_total_sep_dialog.append(enc['attention_mask'])
print(enc['input_ids'][0,:10])

# %% [code]
input_ids_valid_total_sep_dialog = []
token_type_ids_valid_total_sep_dialog = []
attention_mask_valid_total_sep_dialog = []


enc_valid = tokenizer(valid_total_sep_dialog, padding='max_length', max_length = 512, truncation=True, return_tensors = 'pt')

input_ids_valid_total_sep_dialog.append(enc_valid['input_ids'])
token_type_ids_valid_total_sep_dialog.append(enc_valid['token_type_ids'])
attention_mask_valid_total_sep_dialog.append(enc_valid['attention_mask'])

# %% [code]
t1_id = []
t1_mask = []
for i in range(len(train_total_sep_dialog)):
    print(enc['input_ids'].shape)
    print(enc['input_ids'][i].shape)
    print(enc['attention_mask'].shape)
    print(enc['attention_mask'][i].shape)
#     t1_id = 
    t1_id.append(enc['input_ids'][i])
    t1_mask.append(enc['attention_mask'][i])
    print()

# %% [code]

print(t1_id[0].shape)
len(t1_id)

# %% [code]
print(t1_mask[0].shape)
len(t1_mask)

# %% [code]
# print(h3.keys())

# %% [code]
# h3['last_hidden_state'].shape

# %% [code]
test_total_sep_dialog

# %% [code]
input_ids_test_total_sep_dialog = []
token_type_ids_test_total_sep_dialog = []
attention_mask_test_total_sep_dialog = []

enc1 = tokenizer(test_total_sep_dialog, padding='max_length', max_length = 512, truncation=True, return_tensors = 'pt')
input_ids_test_total_sep_dialog.append(enc1['input_ids'])
token_type_ids_test_total_sep_dialog.append(enc1['token_type_ids'])
attention_mask_test_total_sep_dialog.append(enc1['attention_mask'])

print(enc1.keys())
print(enc1['input_ids'].shape)
print(len(input_ids_test_total_sep_dialog))
print(input_ids_test_total_sep_dialog[0].shape)

# for i in range(len(test_total_sep_dialog)):
#     sent = test_total_sep_dialog[i]
#     enc = tokenizer(sent, padding='max_length', max_length = 512, return_tensors = 'pt')
# #     print(enc.keys())
#     input_ids_test_total_sep_dialog.append(enc['input_ids'])
#     token_type_ids_test_total_sep_dialog.append(enc['token_type_ids'])
#     attention_mask_test_total_sep_dialog.append(enc['attention_mask'])


# %% [code]
enc1['input_ids'].shape

# %% [code]
# for i in range(10):
#   print(enc1['input_ids'][i,:])
#   print()

# %% [code]
t2_id = []
t2_mask = []

for i in range(len(test_total_sep_dialog)):
    print(enc1['input_ids'].shape)
    print(enc1['input_ids'][i].shape)
    print(enc1['attention_mask'].shape)
    print(enc1['attention_mask'][i].shape)
    
    t2_id.append(enc1['input_ids'][i])
    t2_mask.append(enc1['attention_mask'][i])
    print()

# %% [code]
print(t2_id[0].shape)
len(t2_id)

# %% [code]
print(t2_mask[0].shape)
len(t2_mask)

# %% [code]
print(len(input_ids_train_total_sep_dialog))
print(len(token_type_ids_train_total_sep_dialog))
print(len(attention_mask_train_total_sep_dialog))

# %% [code]
print(len(input_ids_test_total_sep_dialog))
print(len(token_type_ids_test_total_sep_dialog))
print(len(attention_mask_test_total_sep_dialog))

# %% [code]
input_ids_train_total_sep_dialog[0].shape

# %% [code]
input_ids_train_total_sep_dialog[0]

# %% [code]
input_ids_train_total_sep_dialog[0].shape

# %% [code]
type(input_ids_train_total_sep_dialog)

# %% [code]
class DiseasePredictionDataset(Dataset):
#     X1 - (input id)

#     X2 - (attention mask)
#     Y - (labels)
    def __init__(self, X1, X2, Y):
#         self.X1 = X1
#         self.X2 = X2 
#         self.X3 = X3
#         self.X = [ X]
#         d1 = tokenizer(X, padding='max_length', max_length = 512, return_tensors = 'pt')
        self.X1 =  X1
        self.X2 = X2
        self.Y = Y
        
#         if(len(X1) != len(Y)):
#             raise Exception("The length of X does not match the length of Y")
#         elif(len(X2) != len(Y)):
#             raise Exception("The length of X2 does not match the length of Y")
#         if(len(X3) != len(Y)):
#             raise Exception("The length of X3 does not match the length of Y")    
        
    def __len__(self):
        return len(self.X1)
    
    def __getitem__(self, index):
        _x1 = self.X1[index]
        _x2 = self.X2[index]
#         _x3 = self.X3[index]
#         _x = self.X[index]
        _y = self.Y[index]
       
        
        return _x1, _x2, _y
    

# %% [code]
type(train_total_dialog_label_id)

# %% [code]
train_total_dialog_label_id = torch.tensor(train_total_dialog_label_id)
type(train_total_dialog_label_id)

# %% [code]
train_total_dialog_label_id.shape

# %% [code]
#  need to convert valid dialog id into tensor

# %% [code]
valid_total_dialog_label_id = torch.tensor(valid_total_dialog_label_id)

# %% [code]
type(valid_total_dialog_label_id)

# %% [code]
test_total_dialog_label_id = torch.tensor(test_total_dialog_label_id)
type(test_total_dialog_label_id)

# %% [code]
type(train_total_dialog_label_id)

# %% [code]


# %% [code]


# %% [code]


# %% [code]


# %% [code]


# %% [code]


# %% [code]


# %% [code]
train_loader = DataLoader(DiseasePredictionDataset(enc['input_ids'],  enc['attention_mask'], train_total_dialog_label_id), batch_size=16, shuffle = True)
valid_loader = DataLoader(DiseasePredictionDataset(enc_valid['input_ids'], enc_valid['attention_mask'], valid_total_dialog_label_id), batch_size=16, shuffle = False)
test_loader = DataLoader(DiseasePredictionDataset(enc1['input_ids'], enc1['attention_mask'], test_total_dialog_label_id), batch_size = 16, shuffle=False)

# train_loader = DataLoader(DiseasePredictionDataset(enc['input_ids'],  enc['attention_mask'], train_total_dialog_label_id), batch_size=16)
# test_loader = DataLoader(DiseasePredictionDataset(enc1['input_ids'], enc1['input_ids'], test_total_dialog_label_id), batch_size = 16)


# train_loader = DataLoader(DiseasePredictionDataset(train_total_sep_dialog, train_total_dialog_label_id), batch_size=128,shuffle=True)
# test_loader = DataLoader(DiseasePredictionDataset(test_total_sep_dialog, test_total_dialog_label_id), batch_size = 128,shuffle=True)


# %% [code]
train_loader

# %% [code]
valid_loader

# %% [code]
test_loader

# %% [code]
sm = 0
for i,j in enumerate(train_loader):
    print(i)
#     print(type(j))
#     print(len(j))
    # print(type(j[0]))

#     print(len(j[0]))
#     print(type(j[1]))
#     print(len(j[1]))
#     print(j)
#     print(j[0])
#     print(len(j[0]))
    # sm += len(j[0])
#     print(j[0])
#     break
    # print()

# %% [code]
sm = 0
for i,j in enumerate(test_loader):
    print(i)
#     print(type(j))
#     print(len(j))
#     print(type(j[0]))

#     print(len(j[0]))
#     print(type(j[1]))
#     print(len(j[1]))
#     print(j)
#     print(j[0])
#     print(len(j[0]))
    # sm += len(j[0])
#     print(j[0])
#     break
    # print()

# %% [code]
# sm

# %% [code]
sm = 0
for i,j in enumerate(test_loader):

    print(len(j[0]))
    sm += len(j[0])
    print()

# %% [code]
sm

# %% [code]
for i in train_loader:
#     print(len(i))
#     print(i[0].shape)
#     print(i[-1])
#     s = i[1]
#     print(s)
    print(type(i[0]))
    print(type(i[1]))
    print(type(i[2]))
#     print(type(i[3]))
    print()

# %% [code]
device = torch.device('cuda' if torch.cuda.is_available() else 'cpu')
device

# %% [code]
class CustomBert(torch.nn.Module):
    def __init__(self):
        super(CustomBert, self).__init__()
        self.bert = bert_model
        
        self.linear1 = torch.nn.Linear(768, 256)
        self.linear2 = torch.nn.Linear(256,90)
        
    def forward(self, ids, mask):
        # print('Hello_1')
        output_encoding = self.bert(ids, mask)
        # print('Hello_2')
        # print()
        cls = output_encoding['last_hidden_state'] .permute(1,0,2)[0]
        
        linear_output1 = self.linear1(cls)
        linear_output2 = self.linear2(F.relu(linear_output1))
        
        return linear_output2
#         return output_encoding['last_hidden_state'].shape
        

# %% [code]
model = CustomBert()
model

# %% [code]
model = model.to(device)
model

# %% [code]
model.parameters()

# %% [code]
# total_params = sum(p.numel() for p in model.parameters())
# total_params

# %% [code]
# pytorch_total_params = sum(p.numel() for p in model.parameters())
# pytorch_total_params/1e6

# %% [code]
total_param = 0
for p in model.parameters():
    total_param += p.numel()


# %% [code]
total_param/1e6

# %% [code]


# %% [code]


# %% [code]
for param in model.parameters():
    param.requires_grad = False
    
    print(param.requires_grad)

# %% [code]
for i,name in enumerate(model.named_parameters()):
    print(i, ' ',name[0], ' ', len(name))

# %% [code]
cnt = 0
for name, param in model.named_parameters():
    if(param.requires_grad == False and cnt >= 199):
        print(name)
        param.requires_grad=True
    cnt += 1

# %% [code]
total_train_param = 0
for p in model.parameters():
    print(p.requires_grad)
    if p.requires_grad==True:
        total_train_param += p.numel()

# %% [code]
total_train_param/1e6

# %% [code]
for i in train_loader:
#     print(i[0])
    print(i[1])

# %% [code]
optimizer = torch.optim.Adam(model.parameters(), lr=0.001)
# optimizer = torch.optim.Adam(model.parameters(), lr=1e-4)
criterion = torch.nn.CrossEntropyLoss()

# %% [code]
train_loader

# %% [code]
len(train_loader.dataset)

# %% [code]
for k,j in enumerate(train_loader):
  print(len(j))
  print(j[0].shape)
  break

# %% [code]
for i,batch in enumerate(train_loader):
  print(batch[2])

# %% [code]
for i,batch in enumerate(valid_loader):
  print(batch[2])

# %% [code]
def train(loader):
    model.train()
    
    for i,batch in enumerate(loader):
        # print(type(batch))
        # batch = batch.to(device)
        st_time = time.time()
        optimizer.zero_grad()
#         data = batch[0]
#         target = batch[1]
#         tokenizer_output = tokenizer.batch_encode_plus(data, return_tensors='pt', padding = True)
        input_ids = torch.tensor(batch[0]).to(device)
        attention_mask = torch.tensor(batch[1]).to(device)
        target = torch.tensor(batch[2]).to(device)
#         target = batch[3]
#         tokenizer_output = {}
#         tokenizer_output['input_ids'] = input_ids
#         tokenizer_output['token_type_ids'] = token_type_ids
#         tokenizer_output['attention_mask'] = attention_mask
#         outputs = model(tokenizer_output)
#         outputs = model(input_ids, mask = attention_mask)
#         outputs = model(input_ids)
        # print('Input : ',input_ids.shape)
#         print(input_ids )
#         print('Attention mask : ',attention_mask.shape)
#         print(attention_mask)
#         e6 = bert_model(input_ids, attention_mask)
#         print(e6.keys())
#         print()
        outputs = model(input_ids, attention_mask)
        outputs = F.log_softmax(outputs, dim =1)
#         output = 
        loss = criterion(outputs, target)
        if(i%20 == 0):
            print('Loss : ', loss)
            
        
        loss.backward()
        optimizer.step()
        
        end_time = time.time() - st_time
        # print('Per Batch time  : {}'.format(round(end_time,3)))
        # print()

# %% [code]
# end_time = 4.6768
# print('Per Batch time  : {}'.format(round(end_time,3)))

# %% [code]
len(train_loader.dataset)

# %% [code]
def test(loader):
    model.eval()
    
    y_true = []
    y_pred = []

    correct = 0
    for i, batch in enumerate(loader):
        with torch.no_grad():
            # batch = batch.to(device)


            input_ids = torch.tensor(batch[0]).to(device)

            attention_mask = torch.tensor(batch[1]).to(device)
            target = torch.tensor(batch[2]).to(device)
    #         target = batch[3]
    #         tokenizer_output = {}
    #         tokenizer_output['input_ids'] = input_ids
    #         tokenizer_output['token_type_ids'] = token_type_ids
    #         tokenizer_output['attention_mask'] = attention_mask
    #         print(input_ids.shape)
    #         print(attention_mask.shape)
            # outputs = model(input_ids, mask = attention_mask)
    #         outputs = model(input_ids)
            
            outputs = model(input_ids, attention_mask)
            # outputs = F.log_softmax(outputs, dim =1)
            pred = outputs.argmax(dim=1)
            
    #         output = 
            loss = criterion(outputs, target)
            if((len(loader.dataset) < 977)):
                # print('Input_ids : ', input_ids)
                # print('Attention_mask : ', attention_mask)
                # print('Prediction : ', outputs)
                print('Prediction label : ', pred)
                print('Ground : ', target)
                print('Loss : ', loss)
            
    #         pred = 0
            # print('Prediction : ', pred)
            # print('Truth : ', target)
            # print()
            correct += int((pred == target).sum())

            y_true.extend(target.tolist())
            y_pred.extend(pred.tolist())

            
    
    return correct/len(loader.dataset), y_true, y_pred
        

# %% [code]
# device = 'cuda' if torch.cuda.is_available() else 'cpu'
# device

# %% [code]

# model = model.to(device)

# %% [code]
def train_and_validation(model, train_loader, valid_loader):
  best_acc = 0.0
  

  for epoch in range(25):

    print("\n=============Epoch : ", epoch)
    train( train_loader)
    # valid_acc, valid_pred, valid_gold = test(valid_loader)
    valid_acc, y_true_valid, y_pred_valid = test(valid_loader)

    print("Length of predictions : ", len(y_pred_valid))
    print("Length of gold : ", len(y_true_valid))
    # print("Valid loss : ", valid_loss)
    
    print("\nAccuracy\n", accuracy_score(y_true_valid, y_pred_valid))
    print("\nF1 score\n", f1_score(y_true_valid, y_pred_valid, average = 'macro'))
    print("\nJaccard similarity\n", jaccard_score(y_true_valid, y_pred_valid, average = 'macro')) 

    curr_acc = accuracy_score(y_true_valid, y_pred_valid)

    print('Curr acc : ', curr_acc)
    print('Best acc : ', best_acc)

    if(curr_acc > best_acc):
      best_acc = curr_acc

      
      torch.save(model.state_dict(), '/content/drive/MyDrive/Colab Notebooks/pakdd_baseline/saved_model/models/dialog_only/best_model_epoch_'+str(epoch)+'_best_acc_'+str(int(best_acc*100))+'_.pt')

      print("model saved\n")

# %% [code]
train_and_validation(model, train_loader, valid_loader)

# %% [code]
# for epoch in range(25):
#     train(train_loader)
#     # print('=============================================Its Training Prediction================================\n')
#     train_acc, y_true_train, y_pred_train  = test(train_loader)
#     # print('=============================================Its Validation Prediction================================\n')
#     valid_acc, y_true_valid, y_pred_valid = test(valid_loader)
#     print(f'Epoch: {epoch:03d}, Train Acc: {train_acc:.4f}, Valid Acc : {valid_acc:.4f}')

#     # test_acc = test(test_loader)
#     # print(f'Epoch: {epoch:03d}, Train Acc: {train_acc:.4f}, Test Acc : {test_acc:.4f}')

# %% [code]
path = '/content/drive/MyDrive/Colab Notebooks/pakdd_baseline/saved_model/models/dialog_only/best_model_epoch_16_best_acc_62_.pt'

# %% [code]
model.load_state_dict(torch.load(path))

# %% [code]
test_acc, y_true_test, y_pred_test = test(test_loader)
print(f'Test Acc : {test_acc:.4f}')

# %% [code]
print("=========Using Sklearn======")
print("\nConfusion matrix\n", confusion_matrix(y_true_test, y_pred_test))
print("\nAccuracy\n", accuracy_score(y_true_test, y_pred_test))
print("\nF1 score\n", f1_score(y_true_test, y_pred_test, average = 'macro'))
print("\nJaccard similarity\n", jaccard_score(y_true_test, y_pred_test, average = 'macro'))

# %% [code]
# {'input_ids': tensor([[    2, 30523,    30, 11622,    16,    51,  3365, 10950,  2014, 15321,
#           1036,  1922,  3057,  9266,    18,    51,  2112,    11,    62,  3365,
#          22491,  5436,    18,    51,  9248,  4087,  5427,    18,     3, 30522,
#             30,    51,  5734,  2307,  6253,  9248,    18,    51,  2942,  1942,
#           5839,    43,  3855,  5610,  1942, 15800, 10186,  2573,    18,  2162,
#           6253, 14643,  9597,  9266,    35,     3, 30523,    30,  6228,    16,
#             51,  2150,  2222, 17463,  1956,  9597,  9266,    18,     3, 30522,
#             30,  2608,  6253,  2162,  3601,  1927,  5723,    35,     3, 30523,
#             30, 11633,    16,    51,  2162, 14643,  3601,  1927,  5723,    18,
#              3, 30522,    30,  2162,  6253, 11272,  3594,  1922,  5723,    35,
#              3, 30523,    30,  5087,    16,    51,  2150, 11364,  2037,  3594,
#           1922,  5723,    18,     3, 30522,    30, 10186,  3601,  3579,  1988,
#           6253,  2162,     4,    18,     3,     0,     0,     0,     0,     0,
#              0,     0,     0,     0,     0,     0,     0,     0,     0,     0,
#              0,     0,     0,     0,     0,     0,     0,     0,     0,     0,
#              0,     0,     0,     0,     0,     0,     0,     0,     0,     0,
#              0,     0,     0,     0,     0,     0,     0,     0,     0,     0,
#              0,     0,     0,     0,     0,     0,     0,     0,     0,     0,
#              0,     0,     0,     0,     0,     0,     0,     0,     0,     0,
#              0,     0,     0,     0,     0,     0,     0,     0,     0,     0,
#              0,     0,     0,     0,     0,     0,     0,     0,     0,     0,
#              0,     0,     0,     0,     0,     0,     0,     0,     0,     0,
#              0,     0,     0,     0,     0,     0,     0,     0,     0,     0,
#              0,     0,     0,     0,     0,     0,     0,     0,     0,     0,
#              0,     0,     0,     0,     0,     0,     0,     0,     0,     0,
#              0,     0,     0,     0,     0,     0,     0,     0,     0,     0,
#              0,     0,     0,     0,     0,     0,     0,     0,     0,     0,
#              0,     0,     0,     0,     0,     0,     0,     0,     0,     0,
#              0,     0,     0,     0,     0,     0,     0,     0,     0,     0,
#              0,     0,     0,     0,     0,     0,     0,     0,     0,     0,
#              0,     0,     0,     0,     0,     0,     0,     0,     0,     0,
#              0,     0,     0,     0,     0,     0,     0,     0,     0,     0,
#              0,     0,     0,     0,     0,     0,     0,     0,     0,     0,
#              0,     0,     0,     0,     0,     0,     0,     0,     0,     0,
#              0,     0,     0,     0,     0,     0,     0,     0,     0,     0,
#              0,     0,     0,     0,     0,     0,     0,     0,     0,     0,
#              0,     0,     0,     0,     0,     0,     0,     0,     0,     0,
#              0,     0,     0,     0,     0,     0,     0,     0,     0,     0,
#              0,     0,     0,     0,     0,     0,     0,     0,     0,     0,
#              0,     0,     0,     0,     0,     0,     0,     0,     0,     0,
#              0,     0,     0,     0,     0,     0,     0,     0,     0,     0,
#              0,     0,     0,     0,     0,     0,     0,     0,     0,     0,
#              0,     0,     0,     0,     0,     0,     0,     0,     0,     0,
#              0,     0,     0,     0,     0,     0,     0,     0,     0,     0,
#              0,     0,     0,     0,     0,     0,     0,     0,     0,     0,
#              0,     0,     0,     0,     0,     0,     0,     0,     0,     0,
#              0,     0,     0,     0,     0,     0,     0,     0,     0,     0,
#              0,     0,     0,     0,     0,     0,     0,     0,     0,     0,
#              0,     0,     0,     0,     0,     0,     0,     0,     0,     0,
#              0,     0,     0,     0,     0,     0,     0,     0,     0,     0,
#              0,     0,     0,     0,     0,     0,     0,     0,     0,     0,
#              0,     0]]), 'token_type_ids': tensor([[0, 0, 0, 0, 0, 0, 0, 0, 0, 0, 0, 0, 0, 0, 0, 0, 0, 0, 0, 0, 0, 0, 0, 0,
#          0, 0, 0, 0, 0, 0, 0, 0, 0, 0, 0, 0, 0, 0, 0, 0, 0, 0, 0, 0, 0, 0, 0, 0,
#          0, 0, 0, 0, 0, 0, 0, 0, 0, 0, 0, 0, 0, 0, 0, 0, 0, 0, 0, 0, 0, 0, 0, 0,
#          0, 0, 0, 0, 0, 0, 0, 0, 0, 0, 0, 0, 0, 0, 0, 0, 0, 0, 0, 0, 0, 0, 0, 0,
#          0, 0, 0, 0, 0, 0, 0, 0, 0, 0, 0, 0, 0, 0, 0, 0, 0, 0, 0, 0, 0, 0, 0, 0,
#          0, 0, 0, 0, 0, 0, 0, 0, 0, 0, 0, 0, 0, 0, 0, 0, 0, 0, 0, 0, 0, 0, 0, 0,
#          0, 0, 0, 0, 0, 0, 0, 0, 0, 0, 0, 0, 0, 0, 0, 0, 0, 0, 0, 0, 0, 0, 0, 0,
#          0, 0, 0, 0, 0, 0, 0, 0, 0, 0, 0, 0, 0, 0, 0, 0, 0, 0, 0, 0, 0, 0, 0, 0,
#          0, 0, 0, 0, 0, 0, 0, 0, 0, 0, 0, 0, 0, 0, 0, 0, 0, 0, 0, 0, 0, 0, 0, 0,
#          0, 0, 0, 0, 0, 0, 0, 0, 0, 0, 0, 0, 0, 0, 0, 0, 0, 0, 0, 0, 0, 0, 0, 0,
#          0, 0, 0, 0, 0, 0, 0, 0, 0, 0, 0, 0, 0, 0, 0, 0, 0, 0, 0, 0, 0, 0, 0, 0,
#          0, 0, 0, 0, 0, 0, 0, 0, 0, 0, 0, 0, 0, 0, 0, 0, 0, 0, 0, 0, 0, 0, 0, 0,
#          0, 0, 0, 0, 0, 0, 0, 0, 0, 0, 0, 0, 0, 0, 0, 0, 0, 0, 0, 0, 0, 0, 0, 0,
#          0, 0, 0, 0, 0, 0, 0, 0, 0, 0, 0, 0, 0, 0, 0, 0, 0, 0, 0, 0, 0, 0, 0, 0,
#          0, 0, 0, 0, 0, 0, 0, 0, 0, 0, 0, 0, 0, 0, 0, 0, 0, 0, 0, 0, 0, 0, 0, 0,
#          0, 0, 0, 0, 0, 0, 0, 0, 0, 0, 0, 0, 0, 0, 0, 0, 0, 0, 0, 0, 0, 0, 0, 0,
#          0, 0, 0, 0, 0, 0, 0, 0, 0, 0, 0, 0, 0, 0, 0, 0, 0, 0, 0, 0, 0, 0, 0, 0,
#          0, 0, 0, 0, 0, 0, 0, 0, 0, 0, 0, 0, 0, 0, 0, 0, 0, 0, 0, 0, 0, 0, 0, 0,
#          0, 0, 0, 0, 0, 0, 0, 0, 0, 0, 0, 0, 0, 0, 0, 0, 0, 0, 0, 0, 0, 0, 0, 0,
#          0, 0, 0, 0, 0, 0, 0, 0, 0, 0, 0, 0, 0, 0, 0, 0, 0, 0, 0, 0, 0, 0, 0, 0,
#          0, 0, 0, 0, 0, 0, 0, 0, 0, 0, 0, 0, 0, 0, 0, 0, 0, 0, 0, 0, 0, 0, 0, 0,
#          0, 0, 0, 0, 0, 0, 0, 0]]), 'attention_mask': tensor([[1, 1, 1, 1, 1, 1, 1, 1, 1, 1, 1, 1, 1, 1, 1, 1, 1, 1, 1, 1, 1, 1, 1, 1,
#          1, 1, 1, 1, 1, 1, 1, 1, 1, 1, 1, 1, 1, 1, 1, 1, 1, 1, 1, 1, 1, 1, 1, 1,
#          1, 1, 1, 1, 1, 1, 1, 1, 1, 1, 1, 1, 1, 1, 1, 1, 1, 1, 1, 1, 1, 1, 1, 1

# %% [code]


# %% [code]


# %% [code]


# %% [code]
