# Supplementary material for: Towards knowledge-infused automated disease diagnosis assistant
Source: Sci Rep. 2024 Jun 11;14:13442. doi: 10.1038/s41598-024-53042-y (PMC11166971; doi:10.1038/s41598-024-53042-y)
Supplement: Supplementary file 1 — Supplementary Information. [file 41598_2024_53042_MOESM1_ESM.zip › KI-DDI-main/full_dialog/two_disease/all_dialog_two_disease_knowledge_plus_gat_10.ipynb]

# %% [code]
import pickle
import random
import numpy as np

import torch

import transformers
from transformers import AutoTokenizer, AutoModel, AutoConfig

from torch_geometric.data import Data, DataLoader
from torch_geometric.nn import GCNConv, GATConv
from torch_geometric.nn import global_mean_pool
from torch_geometric.data import InMemoryDataset, download_url

random.seed(123)
np.random.seed(123)
torch.manual_seed(123)
torch.cuda.manual_seed_all(123)


# %% [code]
with open("SD++.p", "rb") as f:
    kg = pickle.load(f)

# %% [code]
kg

# %% [code]
len(kg.keys())

# %% [code]
with open("SID.p", "rb") as f:
    sid = pickle.load(f)

# %% [code]
sid

# %% [code]
sid_small = {}

for i in sid:
    key = i
    value = sid[i]
    
    key = key.lower()
    sid_small[key] = value

# %% [code]
sid_small

# %% [code]
with open("DID.p", "rb") as f:
    did = pickle.load(f)

# %% [code]
did

# %% [code]
symptom_most_common_disease = {}
for j in range(266):
    key = "S_" + str(j)
    print("Key : ", key)
    q = kg[key]
    cnt = 0
    temp3 = []
    for i in q:
        
            
        if(i[0] == 'D' and q[i]>0):
#             if(cnt == 0):
#                 symptom_most_common_disease[key] = i
            if(cnt <= 1):
                temp3.append(i)    
                
            
            print(i, " : ",q[i])
            cnt+=1
    symptom_most_common_disease[key] = temp3        
    print() 

# %% [code]
symptom_most_common_disease

# %% [code]
with open("new_dialog_symptom_map.p", "rb") as f:
    new_dialog_symptom_map = pickle.load(f)

# %% [code]
new_dialog_symptom_map

# %% [code]
tokenizer  = AutoTokenizer.from_pretrained("cambridgeltl/SapBERT-from-PubMedBERT-fulltext")
bert_model = AutoModel.from_pretrained("cambridgeltl/SapBERT-from-PubMedBERT-fulltext")
bert_model

# %% [code]
print(tokenizer.all_special_tokens)
print(tokenizer.all_special_ids)
p = {
        'additional_special_tokens' : ['[DOC]', '[PAT]', '[SR_START]', '[SR_END]']
    }

tokenizer.add_special_tokens(p)
print(tokenizer.convert_tokens_to_ids('[DOC]'))
print(tokenizer.convert_tokens_to_ids('[PAT]'))
print(tokenizer.convert_tokens_to_ids('[SR_START]'))
print(tokenizer.convert_tokens_to_ids('[SR_END]'))
print(len(tokenizer))
print(bert_model.resize_token_embeddings(len(tokenizer)))
print(tokenizer.all_special_tokens)
print(tokenizer.all_special_ids)

# %% [code]
with open("final_combined_all_dialog.p", "rb") as f:
    final_combined_all_dialog = pickle.load(f)

# %% [code]
final_combined_all_dialog


# %% [code]
symptom_list = []
for i in sid_small:
    symptom_list.append(i)

# %% [code]
symptom_list

# %% [code]
len(symptom_list)

# %% [code]
disease_list = []
for i in did:
    disease_list.append(i)

# %% [code]
disease_list.sort()
disease_list

# %% [code]
disease_to_id_small = {}

for i, j in enumerate(disease_list):
    key = j.lower()
    disease_to_id_small[key] = i

# %% [code]
disease_to_id_small

# %% [code]
symptom_tokenizer = tokenizer(symptom_list, padding = True, truncation = True, return_tensors = 'pt')
symptom_tokenizer['input_ids'].shape

# %% [code]
symptom_embedding_map = {}
for i in range(len(symptom_list)):
    key = symptom_list[i]
    bert_output = bert_model(input_ids = symptom_tokenizer['input_ids'][i:i+1],
                            attention_mask = symptom_tokenizer['attention_mask'][i:i+1])
#     print(type(bert_output))
#     print(bert_output[0].shape)
#     print(bert_output[1].shape)
    print(bert_output[1].shape)
    temp5 = bert_output[1].squeeze() 
    print(temp5.shape)
    print(key)
    symptom_embedding_map[key] = temp5
    print(i)
    print()

# %% [code]
disease_tokenizer = tokenizer(disease_list, padding = True, truncation = True, return_tensors = 'pt')
disease_tokenizer['input_ids'].shape

# %% [code]
disease_embedding_map = {}
for i in range(len(disease_list)):
    key = disease_list[i]
    bert_output = bert_model(input_ids = disease_tokenizer['input_ids'][i:i+1],
                            attention_mask = disease_tokenizer['attention_mask'][i:i+1])
    
    temp5 = bert_output[1].squeeze()
    print(bert_output[1].shape)
    print(temp5.shape)
    disease_embedding_map[key] = temp5
    print(key)
    print(i)
    print()
    

# %% [code]
def symptom_disease_edge_weight(begin, end):
#     print(begin)
#     print(end)
#     print(kg[begin])
    weight = kg[begin][end]
    return weight
    

# %% [code]
def symptom_symptom_edge_weight(begin, end):
#     print(begin)
#     print(end)
#     print(kg[begin])
    weight = kg[begin][end]
#     weight = torch.tensor(weight)
    return weight
    

# %% [code]
def make_edge(symp_list):
    edge_list = []
    weight_list = []
    symp_list_len = len(symp_list)
    
    symptom_disease_numbering = {}
    symptom_disease_numbering_with_ids = {}
    cnt = 1
    for i in range(symp_list_len):
        key = symp_list[i]
        symptom_disease_numbering[key] = cnt
        symptom_disease_numbering_with_ids[sid_small[key]] = cnt
        cnt+=1
    
    temp_disease_set = set()
    for i in symp_list:
        print(sid_small[i])
        print(symptom_most_common_disease[sid_small[i]])
        for y in symptom_most_common_disease[sid_small[i]]:
            temp_disease_set.add(y)
        
        print()
    print(temp_disease_set) 
    
    for i in temp_disease_set:
        symptom_disease_numbering_with_ids[i] = cnt
        cnt+=1
    
    for i in symp_list:
        for j in symp_list:
            if(i!=j):
                sid_begin = sid_small[i]
                sid_end = sid_small[j]
                weight = symptom_symptom_edge_weight(sid_begin, sid_end)
                weight_list.append(weight)
                
                num_begin = symptom_disease_numbering_with_ids[sid_begin]
                num_end = symptom_disease_numbering_with_ids[sid_end]
                
                edge = [num_begin, num_end]
                edge_list.append(edge)
                
                
    for i in symp_list:
        sid_symp = sid_small[i]
        print("---------Symptom_Disease----------")
        print(sid_symp)
        most_common = symptom_most_common_disease[sid_symp]
        print(most_common)
        for j in most_common:
            sid_begin = sid_small[i]
#             print("J : ", j)
#             print("DID J : ", did[j])
            did_end = j
            weight = symptom_disease_edge_weight(sid_begin, did_end)
            weight_list.append(weight)
            
            num_begin = symptom_disease_numbering_with_ids[sid_begin]
            num_end = symptom_disease_numbering_with_ids[did_end]
            
            edge = [num_begin, num_end]
            edge_list.append(edge)
            
            
    cls_dialog_token_id = 0
    for i in symp_list:
        weight = 1.0
        num_begin = cls_dialog_token_id
        num_end = symptom_disease_numbering_with_ids[sid_small[i]]
        
        weight_list.append(weight)
        
        edge = [num_begin, num_end]
        edge_list.append(edge)
        
        
        
    edge_list = torch.tensor(edge_list, dtype = torch.long)
    edge_list = edge_list.T
#     print("HELLO")
    print("Edge list : ",edge_list.shape)
    weight_list = torch.tensor(weight_list)
    print("weight list : ",weight_list.shape)
    
    return symptom_disease_numbering, symptom_disease_numbering_with_ids, edge_list, weight_list
    
    

# %% [code]
d_s_list = new_dialog_symptom_map[1059]
d_s_list

# %% [code]
make_edge(d_s_list)

# %% [code]
reverse_sid = {}
for i in sid_small:
    reverse_sid[sid_small[i]] = i

# %% [code]
reverse_sid

# %% [code]
reverse_did = {}
for i in did:
    reverse_did[did[i]] = i

# %% [code]
reverse_did

# %% [code]
with open("new_dialog_id_list.p", "rb") as f:
    new_dialog_id_list = pickle.load(f)

# %% [code]
new_dialog_id_list

# %% [code]
len(new_dialog_id_list)

# %% [code]
final_combined_all_dialog

# %% [code]
final_combined_all_dialog

dialog_id_dialog_map = {}
dialog_label_id_map = {}
for i,j in enumerate(new_dialog_id_list):
    dialog_id_dialog_map[j] = final_combined_all_dialog[i]['dialog']
    dialog_label_id_map[j] = final_combined_all_dialog[i]['label']

# %% [code]
len(dialog_id_dialog_map.keys())

# %% [code]
dialog_id_dialog_map[1059]

# %% [code]
dialog_label_id_map[1059]

# %% [code]
new_dialog_symptom_map

# %% [code]
full_dialog_data = []
# for i in range(2):
count = 361
for i in new_dialog_id_list[360:400]:
    print("Count : ",count)
    count+=1
#     dlog_id = dialog_id_list[i]
    dlog_id = i
    symptom_list = new_dialog_symptom_map[dlog_id]
    print(symptom_list)
    symptom_disease_numbering, symptom_disease_numbering_with_ids, edge_list, weight_list = make_edge(symptom_list)
    print(symptom_disease_numbering)
    print(symptom_disease_numbering_with_ids)
#     curr_dialog = total_sep_dialog[i]
    curr_dialog = dialog_id_dialog_map[dlog_id]
    dialog_tokenizer = tokenizer(curr_dialog, padding='max_length', max_length = 512, truncation=True, return_tensors = 'pt')
    print("Dialog tokenizer shape : ", dialog_tokenizer['input_ids'].shape)
    
    output = bert_model(**dialog_tokenizer)
    
#     full_graph_embedding = []
    
    dialog_embedding = output['last_hidden_state'].permute(1,0,2)[0]
    print("Dialog embedding shape : ", dialog_embedding.shape)
    
#     full_graph_embedding.append(dialog_embedding)
    full_graph_embedding = dialog_embedding
    
    curr_symptom_disease_list = []
    
    for k in symptom_disease_numbering_with_ids:
        if(k[0]=='S'):
            print("K : ",k)
            symptom_name = reverse_sid[k]
            print("symptom_name : ",symptom_name)
            s_embedding = symptom_embedding_map[symptom_name]
            temp_embedding = s_embedding.unsqueeze(0)
            print("S_embedding shape : ", temp_embedding.shape)
            full_graph_embedding = torch.cat((full_graph_embedding,temp_embedding), axis=0)
#             full_graph_embedding.append(s_embedding)
            
        elif(k[0]=='D'):
            print("K : ",k)
            disease_name = reverse_did[k]
            print("Disease_name : ", disease_name)
            d_embedding = disease_embedding_map[disease_name]
            temp_embedding = d_embedding.unsqueeze(0)
            print("D_embedding shape : ", temp_embedding.shape)
            full_graph_embedding = torch.cat((full_graph_embedding,temp_embedding), axis=0)
#             full_graph_embedding.append(d_embedding)
    
#     print(len(full_graph_embedding))
    
#     full_graph_embedding = torch.tensor(full_graph_embedding)
    print("Full_graph_embedding shape : ", full_graph_embedding.shape)
    
    disease_label = dialog_label_id_map[dlog_id]
    print("Disease label : ",disease_label)
    disease_label_number = disease_to_id_small[disease_label]
    disease_number_z = torch.zeros(1)
    disease_number_z[0] = torch.tensor(disease_label_number)
    
    print("Disease label number : ", disease_number_z)
    
    data = Data(x = full_graph_embedding, edge_index = edge_list, edge_attr = weight_list, y = disease_number_z)
    full_dialog_data.append(data)
    print("\n\n")
    
    

# %% [code]
full_dialog_data

# %% [code]
len(full_dialog_data)

# %% [code]
full_dialog_data[0].y

# %% [code]
full_dialog_data[1].y

# %% [code]
data_list = full_dialog_data

# %% [code]
class MyOwnDataset(InMemoryDataset):
    def __init__(self, root, transform=None, pre_transform=None, pre_filter=None):
        super().__init__(root, transform, pre_transform, pre_filter)
        self.data, self.slices = torch.load(self.processed_paths[0])
        
    @property
    def processed_file_names(self):
        return ['data_361_to_400.pt']
    
    def process(self):
#         # Read data into huge `Data` list.
        data_list1 = data_list

        if self.pre_filter is not None:
            data_list1 = [data for data in data_list1 if self.pre_filter(data)]

        if self.pre_transform is not None:
            data_list1 = [self.pre_transform(data) for data in data_list1]

        data, slices = self.collate(data_list1)
        torch.save((data, slices), self.processed_paths[0])

# %% [code]
dataset = MyOwnDataset(root="all_dialog_knowledge_add_two_disease/dialog_361_to_400/")
dataset

# %% [code]
