# Supplementary material for: Towards knowledge-infused automated disease diagnosis assistant
Source: Sci Rep. 2024 Jun 11;14:13442. doi: 10.1038/s41598-024-53042-y (PMC11166971; doi:10.1038/s41598-024-53042-y)
Supplement: Supplementary file 1 — Supplementary Information. [file 41598_2024_53042_MOESM1_ESM.zip › KI-DDI-main/full_dialog/two_disease/gat_applied_two_probable_disease (1).ipynb]

# %% [code]
from google.colab import drive
drive.mount('/content/drive')

# %% [code]
gpu_info = !nvidia-smi
gpu_info = '\n'.join(gpu_info)
if gpu_info.find('failed') >= 0:
  print('Not connected to a GPU')
else:
  print(gpu_info)

# %% [code]
from psutil import virtual_memory
ram_gb = virtual_memory().total / 1e9
print('Your runtime has {:.1f} gigabytes of available RAM\n'.format(ram_gb))

if ram_gb < 20:
  print('Not using a high-RAM runtime')
else:
  print('You are using a high-RAM runtime!')

# %% [code]
import torch

!pip uninstall torch-scatter torch-sparse torch-geometric torch-cluster  --y
!pip install torch-scatter -f https://data.pyg.org/whl/torch-{torch.__version__}.html
!pip install torch-sparse -f https://data.pyg.org/whl/torch-{torch.__version__}.html
!pip install torch-cluster -f https://data.pyg.org/whl/torch-{torch.__version__}.html
!pip install git+https://github.com/pyg-team/pytorch_geometric.git

# %% [code]
!pip install transformers

# %% [code]
import torch
import transformers
from transformers import BertTokenizer, BertModel

from torch_geometric.data import Data, DataLoader
from torch_geometric.nn import GCNConv, GATConv, GATv2Conv
from torch_geometric.nn import global_mean_pool, global_add_pool, global_max_pool
from torch_geometric.data import InMemoryDataset, download_url

import torch.nn.functional as F
from torch.nn import BatchNorm1d
import numpy as np

import math
import pandas as pd
import pip
import re


import random

random.seed(123)

torch.manual_seed(123)
from sklearn.metrics import jaccard_score, f1_score, accuracy_score, recall_score, precision_score, confusion_matrix

np.random.seed(123)
torch.cuda.manual_seed_all(123)


# %% [code]
class MyOwnDataset1(InMemoryDataset):
    def __init__(self, root, transform=None, pre_transform=None, pre_filter=None):
        super().__init__(root, transform, pre_transform, pre_filter)
        self.data, self.slices = torch.load(self.processed_paths[0])
        
    @property
    def processed_file_names(self):
        return ['data_1_to_40.pt']

# %% [code]
class MyOwnDataset2(InMemoryDataset):
    def __init__(self, root, transform=None, pre_transform=None, pre_filter=None):
        super().__init__(root, transform, pre_transform, pre_filter)
        self.data, self.slices = torch.load(self.processed_paths[0])
        
    @property
    def processed_file_names(self):
        return ['data_41_to_80.pt']

# %% [code]
class MyOwnDataset3(InMemoryDataset):
    def __init__(self, root, transform=None, pre_transform=None, pre_filter=None):
        super().__init__(root, transform, pre_transform, pre_filter)
        self.data, self.slices = torch.load(self.processed_paths[0])
        
    @property
    def processed_file_names(self):
        return ['data_81_to_120.pt']

# %% [code]
class MyOwnDataset4(InMemoryDataset):
    def __init__(self, root, transform=None, pre_transform=None, pre_filter=None):
        super().__init__(root, transform, pre_transform, pre_filter)
        self.data, self.slices = torch.load(self.processed_paths[0])
        
    @property
    def processed_file_names(self):
        return ['data_121_to_160.pt']

# %% [code]
class MyOwnDataset5(InMemoryDataset):
    def __init__(self, root, transform=None, pre_transform=None, pre_filter=None):
        super().__init__(root, transform, pre_transform, pre_filter)
        self.data, self.slices = torch.load(self.processed_paths[0])
        
    @property
    def processed_file_names(self):
        return ['data_161_to_200.pt']

# %% [code]
class MyOwnDataset6(InMemoryDataset):
    def __init__(self, root, transform=None, pre_transform=None, pre_filter=None):
        super().__init__(root, transform, pre_transform, pre_filter)
        self.data, self.slices = torch.load(self.processed_paths[0])
        
    @property
    def processed_file_names(self):
        return ['data_201_to_240.pt']

# %% [code]
class MyOwnDataset7(InMemoryDataset):
    def __init__(self, root, transform=None, pre_transform=None, pre_filter=None):
        super().__init__(root, transform, pre_transform, pre_filter)
        self.data, self.slices = torch.load(self.processed_paths[0])
        
    @property
    def processed_file_names(self):
        return ['data_241_to_280.pt']

# %% [code]
class MyOwnDataset8(InMemoryDataset):
    def __init__(self, root, transform=None, pre_transform=None, pre_filter=None):
        super().__init__(root, transform, pre_transform, pre_filter)
        self.data, self.slices = torch.load(self.processed_paths[0])
        
    @property
    def processed_file_names(self):
        return ['data_281_to_320.pt']

# %% [code]
class MyOwnDataset9(InMemoryDataset):
    def __init__(self, root, transform=None, pre_transform=None, pre_filter=None):
        super().__init__(root, transform, pre_transform, pre_filter)
        self.data, self.slices = torch.load(self.processed_paths[0])
        
    @property
    def processed_file_names(self):
        return ['data_321_to_360.pt']

# %% [code]
class MyOwnDataset10(InMemoryDataset):
    def __init__(self, root, transform=None, pre_transform=None, pre_filter=None):
        super().__init__(root, transform, pre_transform, pre_filter)
        self.data, self.slices = torch.load(self.processed_paths[0])
        
    @property
    def processed_file_names(self):
        return ['data_361_to_400.pt']

# %% [code]
class MyOwnDataset11(InMemoryDataset):
    def __init__(self, root, transform=None, pre_transform=None, pre_filter=None):
        super().__init__(root, transform, pre_transform, pre_filter)
        self.data, self.slices = torch.load(self.processed_paths[0])
        
    @property
    def processed_file_names(self):
        return ['data_401_to_440.pt']

# %% [code]
class MyOwnDataset12(InMemoryDataset):
    def __init__(self, root, transform=None, pre_transform=None, pre_filter=None):
        super().__init__(root, transform, pre_transform, pre_filter)
        self.data, self.slices = torch.load(self.processed_paths[0])
        
    @property
    def processed_file_names(self):
        return ['data_441_to_480.pt']

# %% [code]
class MyOwnDataset13(InMemoryDataset):
    def __init__(self, root, transform=None, pre_transform=None, pre_filter=None):
        super().__init__(root, transform, pre_transform, pre_filter)
        self.data, self.slices = torch.load(self.processed_paths[0])
        
    @property
    def processed_file_names(self):
        return ['data_481_to_520.pt']

# %% [code]
class MyOwnDataset14(InMemoryDataset):
    def __init__(self, root, transform=None, pre_transform=None, pre_filter=None):
        super().__init__(root, transform, pre_transform, pre_filter)
        self.data, self.slices = torch.load(self.processed_paths[0])
        
    @property
    def processed_file_names(self):
        return ['data_521_to_560.pt']

# %% [code]
class MyOwnDataset15(InMemoryDataset):
    def __init__(self, root, transform=None, pre_transform=None, pre_filter=None):
        super().__init__(root, transform, pre_transform, pre_filter)
        self.data, self.slices = torch.load(self.processed_paths[0])
        
    @property
    def processed_file_names(self):
        return ['data_561_to_600.pt']

# %% [code]
class MyOwnDataset16(InMemoryDataset):
    def __init__(self, root, transform=None, pre_transform=None, pre_filter=None):
        super().__init__(root, transform, pre_transform, pre_filter)
        self.data, self.slices = torch.load(self.processed_paths[0])
        
    @property
    def processed_file_names(self):
        return ['data_601_to_640.pt']

# %% [code]
class MyOwnDataset17(InMemoryDataset):
    def __init__(self, root, transform=None, pre_transform=None, pre_filter=None):
        super().__init__(root, transform, pre_transform, pre_filter)
        self.data, self.slices = torch.load(self.processed_paths[0])
        
    @property
    def processed_file_names(self):
        return ['data_641_to_680.pt']

# %% [code]
class MyOwnDataset18(InMemoryDataset):
    def __init__(self, root, transform=None, pre_transform=None, pre_filter=None):
        super().__init__(root, transform, pre_transform, pre_filter)
        self.data, self.slices = torch.load(self.processed_paths[0])
        
    @property
    def processed_file_names(self):
        return ['data_681_to_720.pt']

# %% [code]
class MyOwnDataset19(InMemoryDataset):
    def __init__(self, root, transform=None, pre_transform=None, pre_filter=None):
        super().__init__(root, transform, pre_transform, pre_filter)
        self.data, self.slices = torch.load(self.processed_paths[0])
        
    @property
    def processed_file_names(self):
        return ['data_721_to_760.pt']

# %% [code]
class MyOwnDataset20(InMemoryDataset):
    def __init__(self, root, transform=None, pre_transform=None, pre_filter=None):
        super().__init__(root, transform, pre_transform, pre_filter)
        self.data, self.slices = torch.load(self.processed_paths[0])
        
    @property
    def processed_file_names(self):
        return ['data_761_to_800.pt']

# %% [code]
class MyOwnDataset21(InMemoryDataset):
    def __init__(self, root, transform=None, pre_transform=None, pre_filter=None):
        super().__init__(root, transform, pre_transform, pre_filter)
        self.data, self.slices = torch.load(self.processed_paths[0])
        
    @property
    def processed_file_names(self):
        return ['data_801_to_840.pt']

# %% [code]
class MyOwnDataset22(InMemoryDataset):
    def __init__(self, root, transform=None, pre_transform=None, pre_filter=None):
        super().__init__(root, transform, pre_transform, pre_filter)
        self.data, self.slices = torch.load(self.processed_paths[0])
        
    @property
    def processed_file_names(self):
        return ['data_841_to_880.pt']

# %% [code]
class MyOwnDataset23(InMemoryDataset):
    def __init__(self, root, transform=None, pre_transform=None, pre_filter=None):
        super().__init__(root, transform, pre_transform, pre_filter)
        self.data, self.slices = torch.load(self.processed_paths[0])
        
    @property
    def processed_file_names(self):
        return ['data_881_to_920.pt']

# %% [code]
class MyOwnDataset24(InMemoryDataset):
    def __init__(self, root, transform=None, pre_transform=None, pre_filter=None):
        super().__init__(root, transform, pre_transform, pre_filter)
        self.data, self.slices = torch.load(self.processed_paths[0])
        
    @property
    def processed_file_names(self):
        return ['data_921_to_960.pt']

# %% [code]
class MyOwnDataset25(InMemoryDataset):
    def __init__(self, root, transform=None, pre_transform=None, pre_filter=None):
        super().__init__(root, transform, pre_transform, pre_filter)
        self.data, self.slices = torch.load(self.processed_paths[0])
        
    @property
    def processed_file_names(self):
        return ['data_961_to_1000.pt']

# %% [code]
class MyOwnDataset26(InMemoryDataset):
    def __init__(self, root, transform=None, pre_transform=None, pre_filter=None):
        super().__init__(root, transform, pre_transform, pre_filter)
        self.data, self.slices = torch.load(self.processed_paths[0])
        
    @property
    def processed_file_names(self):
        return ['data_1001_to_1040.pt']

# %% [code]
class MyOwnDataset27(InMemoryDataset):
    def __init__(self, root, transform=None, pre_transform=None, pre_filter=None):
        super().__init__(root, transform, pre_transform, pre_filter)
        self.data, self.slices = torch.load(self.processed_paths[0])
        
    @property
    def processed_file_names(self):
        return ['data_1041_to_1080.pt']

# %% [code]
class MyOwnDataset28(InMemoryDataset):
    def __init__(self, root, transform=None, pre_transform=None, pre_filter=None):
        super().__init__(root, transform, pre_transform, pre_filter)
        self.data, self.slices = torch.load(self.processed_paths[0])
        
    @property
    def processed_file_names(self):
        return ['data_1081_to_1120.pt']

# %% [code]
class MyOwnDataset29(InMemoryDataset):
    def __init__(self, root, transform=None, pre_transform=None, pre_filter=None):
        super().__init__(root, transform, pre_transform, pre_filter)
        self.data, self.slices = torch.load(self.processed_paths[0])
        
    @property
    def processed_file_names(self):
        return ['data_1121_to_1160.pt']

# %% [code]
class MyOwnDataset30(InMemoryDataset):
    def __init__(self, root, transform=None, pre_transform=None, pre_filter=None):
        super().__init__(root, transform, pre_transform, pre_filter)
        self.data, self.slices = torch.load(self.processed_paths[0])
        
    @property
    def processed_file_names(self):
        return ['data_1161_to_1200.pt']

# %% [code]
class MyOwnDataset31(InMemoryDataset):
    def __init__(self, root, transform=None, pre_transform=None, pre_filter=None):
        super().__init__(root, transform, pre_transform, pre_filter)
        self.data, self.slices = torch.load(self.processed_paths[0])
        
    @property
    def processed_file_names(self):
        return ['data_1201_to_1240.pt']

# %% [code]
class MyOwnDataset32(InMemoryDataset):
    def __init__(self, root, transform=None, pre_transform=None, pre_filter=None):
        super().__init__(root, transform, pre_transform, pre_filter)
        self.data, self.slices = torch.load(self.processed_paths[0])
        
    @property
    def processed_file_names(self):
        return ['data_1241_to_1280.pt']

# %% [code]
class MyOwnDataset33(InMemoryDataset):
    def __init__(self, root, transform=None, pre_transform=None, pre_filter=None):
        super().__init__(root, transform, pre_transform, pre_filter)
        self.data, self.slices = torch.load(self.processed_paths[0])
        
    @property
    def processed_file_names(self):
        return ['data_1281_to_1320.pt']

# %% [code]
class MyOwnDataset34(InMemoryDataset):
    def __init__(self, root, transform=None, pre_transform=None, pre_filter=None):
        super().__init__(root, transform, pre_transform, pre_filter)
        self.data, self.slices = torch.load(self.processed_paths[0])
        
    @property
    def processed_file_names(self):
        return ['data_1321_to_1367.pt']

# %% [code]
p = '/content/drive/MyDrive/Colab Notebooks/pakdd_baseline/pakdd_model/full_dialog/two_disease/all_dialog_knowledge_add_two_disease/'

# %% [code]
dataset_part1 = MyOwnDataset1(root=p + 'dialog_1_to_40/')
dataset_part1

# %% [code]
dataset_part2 = MyOwnDataset2(root=p + 'dialog_41_to_80/')
dataset_part2

# %% [code]
dataset_part3 = MyOwnDataset3(root=p + 'dialog_81_to_120/')
dataset_part3

# %% [code]
dataset_part4 = MyOwnDataset4(root=p + 'dialog_121_to_160/')
dataset_part4

# %% [code]
dataset_part5 = MyOwnDataset5(root=p + 'dialog_161_to_200/')
dataset_part5

# %% [code]
dataset_part6 = MyOwnDataset6(root=p + 'dialog_201_to_240/')
dataset_part6

# %% [code]
dataset_part7 = MyOwnDataset7(root=p + 'dialog_241_to_280/')
dataset_part7

# %% [code]
dataset_part8 = MyOwnDataset8(root=p + 'dialog_281_to_320/')
dataset_part8

# %% [code]
dataset_part9 = MyOwnDataset9(root=p + 'dialog_321_to_360/')
dataset_part9

# %% [code]
dataset_part10 = MyOwnDataset10(root=p + 'dialog_361_to_400/')
dataset_part10

# %% [code]
dataset_part11 = MyOwnDataset11(root=p + 'dialog_401_to_440/')
dataset_part11

# %% [code]
dataset_part12 = MyOwnDataset12(root=p + 'dialog_441_to_480/')
dataset_part12

# %% [code]
dataset_part13 = MyOwnDataset13(root=p + 'dialog_481_to_520/')
dataset_part13

# %% [code]
dataset_part14 = MyOwnDataset14(root=p + 'dialog_521_to_560/')
dataset_part14

# %% [code]
dataset_part15 = MyOwnDataset15(root=p + 'dialog_561_to_600/')
dataset_part15

# %% [code]
dataset_part16 = MyOwnDataset16(root=p + 'dialog_601_to_640/')
dataset_part16

# %% [code]
dataset_part17 = MyOwnDataset17(root=p + 'dialog_641_to_680/')
dataset_part17

# %% [code]
dataset_part18 = MyOwnDataset18(root=p + 'dialog_681_to_720/')
dataset_part18

# %% [code]
dataset_part19 = MyOwnDataset19(root=p + 'dialog_721_to_760/')
dataset_part19

# %% [code]
dataset_part20 = MyOwnDataset20(root=p + 'dialog_761_to_800/')
dataset_part20

# %% [code]
dataset_part21 = MyOwnDataset21(root=p + 'dialog_801_to_840/')
dataset_part21

# %% [code]
dataset_part22 = MyOwnDataset22(root=p + 'dialog_841_to_880/')
dataset_part22

# %% [code]
dataset_part23 = MyOwnDataset23(root=p + 'dialog_881_to_920/')
dataset_part23

# %% [code]
dataset_part24 = MyOwnDataset24(root= p + 'dialog_921_to_960/')
dataset_part24

# %% [code]
dataset_part25 = MyOwnDataset25(root= p + 'dialog_961_to_1000/')
dataset_part25

# %% [code]
dataset_part26 = MyOwnDataset26(root= p + 'dialog_1001_to_1040/')
dataset_part26

# %% [code]
dataset_part27 = MyOwnDataset27(root= p + 'dialog_1041_to_1080/')
dataset_part27

# %% [code]
dataset_part28 = MyOwnDataset28(root= p + 'dialog_1081_to_1120/')
dataset_part28

# %% [code]
dataset_part29 = MyOwnDataset29(root= p + 'dialog_1121_to_1160/')
dataset_part29

# %% [code]
dataset_part30 = MyOwnDataset30(root= p + 'dialog_1161_to_1200/')
dataset_part30

# %% [code]
dataset_part31 = MyOwnDataset31(root= p + 'dialog_1201_to_1240/')
dataset_part31

# %% [code]
dataset_part32 = MyOwnDataset32(root= p + 'dialog_1241_to_1280/')
dataset_part32

# %% [code]
dataset_part33 = MyOwnDataset33(root= p + 'dialog_1281_to_1320/')
dataset_part33

# %% [code]
dataset_part34 = MyOwnDataset34(root= p + 'dialog_1321_to_1367/')
dataset_part34

# %% [code]
data_list = []

# %% [code]
for i in dataset_part1:
    data_list.append(i)
print(len(data_list))    

# %% [code]
for i in dataset_part2:
    data_list.append(i)
print(len(data_list))  

# %% [code]
for i in dataset_part3:
    data_list.append(i)
print(len(data_list))  

# %% [code]
for i in dataset_part4:
    data_list.append(i)
print(len(data_list))  

# %% [code]
for i in dataset_part5:
    data_list.append(i)
print(len(data_list))  

# %% [code]
for i in dataset_part6:
    data_list.append(i)
print(len(data_list))  

# %% [code]
for i in dataset_part7:
    data_list.append(i)
print(len(data_list))  

# %% [code]
for i in dataset_part8:
    data_list.append(i)
print(len(data_list))  

# %% [code]
for i in dataset_part9:
    data_list.append(i)
print(len(data_list))  

# %% [code]
for i in dataset_part10:
    data_list.append(i)
print(len(data_list))  

# %% [code]
for i in dataset_part11:
    data_list.append(i)
print(len(data_list))  

# %% [code]
for i in dataset_part12:
    data_list.append(i)
print(len(data_list))  

# %% [code]
for i in dataset_part13:
    data_list.append(i)
print(len(data_list))  

# %% [code]
for i in dataset_part14:
    data_list.append(i)
print(len(data_list))  

# %% [code]
for i in dataset_part15:
    data_list.append(i)
print(len(data_list))  

# %% [code]
for i in dataset_part16:
    data_list.append(i)
print(len(data_list))  

# %% [code]
for i in dataset_part17:
    data_list.append(i)
print(len(data_list))  

# %% [code]
for i in dataset_part18:
    data_list.append(i)
print(len(data_list))  

# %% [code]
for i in dataset_part19:
    data_list.append(i)
print(len(data_list))  

# %% [code]
for i in dataset_part20:
    data_list.append(i)
print(len(data_list))  

# %% [code]
for i in dataset_part21:
    data_list.append(i)
print(len(data_list))  

# %% [code]
for i in dataset_part22:
    data_list.append(i)
print(len(data_list))  

# %% [code]
for i in dataset_part23:
    data_list.append(i)
print(len(data_list))  

# %% [code]
for i in dataset_part24:
    data_list.append(i)
print(len(data_list))  

# %% [code]
for i in dataset_part25:
    data_list.append(i)
print(len(data_list))  

# %% [code]
for i in dataset_part26:
    data_list.append(i)
print(len(data_list))  

# %% [code]
for i in dataset_part27:
    data_list.append(i)
print(len(data_list))  

# %% [code]
for i in dataset_part28:
    data_list.append(i)
print(len(data_list))  

# %% [code]
for i in dataset_part29:
    data_list.append(i)
print(len(data_list))  

# %% [code]
for i in dataset_part30:
    data_list.append(i)
print(len(data_list))  

# %% [code]
for i in dataset_part31:
    data_list.append(i)
print(len(data_list))  

# %% [code]
for i in dataset_part32:
    data_list.append(i)
print(len(data_list))  

# %% [code]
for i in dataset_part33:
    data_list.append(i)
print(len(data_list))  

# %% [code]
for i in dataset_part34:
    data_list.append(i)
print(len(data_list))  

# %% [code]
class MyOwnDataset_complete(InMemoryDataset):
    def __init__(self, root, transform=None, pre_transform=None, pre_filter=None):
        super().__init__(root, transform, pre_transform, pre_filter)
        self.data, self.slices = torch.load(self.processed_paths[0])
        
    @property
    def processed_file_names(self):
        return ['data_complete_1367.pt']
    
    def process(self):
#         # Read data into huge `Data` list.
        data_list1 = data_list

        if self.pre_filter is not None:
            data_list1 = [data for data in data_list1 if self.pre_filter(data)]

        if self.pre_transform is not None:
            data_list1 = [self.pre_transform(data) for data in data_list1]

        data, slices = self.collate(data_list1)
        torch.save((data, slices), self.processed_paths[0])

# %% [code]
dataset = MyOwnDataset_complete(root="/content/drive/MyDrive/Colab Notebooks/pakdd_baseline/pakdd_model/full_dialog/two_disease/joint_graph/")
dataset

# %% [code]
data_list[0]

# %% [code]
random.shuffle(data_list)

# %% [code]
data_list[0]

# %% [code]
train_data = data_list[:957]
valid_data = data_list[957:1094]
test_data = data_list[1094:]

# %% [code]
train_loader = DataLoader(train_data, batch_size = 128, shuffle=True)
train_loader

# %% [code]
valid_loader = DataLoader(valid_data, batch_size = 128, shuffle = False)

# %% [code]
test_loader = DataLoader(test_data, batch_size = 128, shuffle=False)
test_loader

# %% [code]
for step, data in enumerate(train_loader):
    print('Step: ', step + 1)
    print()
    print('Number of graphs in current batch : ', data.num_graphs)
    print(data)
    print('Number of classes shape : ',data.y.shape)
#     print('Number of classes : ',data.y)
#     print('Data batch : ', data.batch.shape[0])
    print('\n')

# %% [code]
for step, data in enumerate(valid_loader):
    print('Step: ', step + 1)
    print()
    print('Number of graphs in current batch : ', data.num_graphs)
    print(data)
    print('Number of classes shape : ',data.y.shape)
#     print('Number of classes : ',data.y)
#     print('Data batch : ', data.batch.shape[0])
    print('\n')

# %% [code]
for step, data in enumerate(test_loader):
    print('Step: ', step + 1)
    print()
    print('Number of graphs in current batch : ', data.num_graphs)
    print(data)
    print('Number of classes shape : ',data.y.shape)
#     print('Number of classes : ',data.y)
#     print('Data batch : ', data.batch.shape[0])
    print('\n')

# %% [code]
class GAT(torch.nn.Module):
    def __init__(self, input_dim, hidden_dim, output_dim, args):
        super(GAT,self).__init__()
        
        self.conv1 = GATConv(input_dim, hidden_dim, heads=args['heads'])
        self.conv2 = GATConv(hidden_dim*args['heads'], hidden_dim, heads = args['heads'])
        

#         self.conv3 = GATConv(hidden_dim*args['heads'], hidden_dim, heads = args['heads'])
#         self.bn1 = BatchNorm1d(hidden_dim*args['heads'])
#         self.bn2 = BatchNorm1d(hidden_dim*args['heads'])
        
        self.lin = torch.nn.Linear(hidden_dim*args['heads'], output_dim)
#         input = 10,768
#         input_dim =768
#         self.conv1 = o/p 10X(hidden_dim*heads)
#         self.conv2 = o/p 10X(hidden_dim*heads)
    def forward(self, data, batch):
        x, edge_index = data.x, data.edge_index
        
        x=self.conv1(x, edge_index)
        x=F.dropout(F.relu(x), p=args['dropout'], training=self.training)
#         x = self.bn1(x)
#         x = F.relu(x)
        
        x=self.conv2(x, edge_index)
#         x = self.bn2(x)
#         x = F.relu(x)
#         x=F.dropout(F.relu(x), p=args['dropout'], training=self.training)
        
#         x=self.conv3(x, edge_index)
        
        
        
        x=global_mean_pool(x, batch)
#         x=global_add_pool(x, batch)
#         x=global_max_pool(x, batch)
        
        
#         x - 10X(hidden_dim*heads)
#         after global mean pool
#         batch - 8
#         o/p 8Xhidden_dim
        x=F.dropout(F.relu(x), p=args['dropout'], training=self.training)
        
        x = self.lin(x)
        
#         x = F.sigmoid(x)
        
#         x = x.view(-1)
#         x = torch.nn.Sigmoid(x)
        return x
        

# %% [code]
args={
#       'heads':2,
      'heads':3,
#       'heads' : 8,
#       'heads' : 6,
#       'heads' : 5,
#       'heads':4,
#       'dropout': 0.2
      'dropout': 0.5
      }

# %% [code]
# model = GAT(input_dim = 768, hidden_dim = 128, output_dim = 356, args = args)
# model = GAT(input_dim = 768, hidden_dim = 256, output_dim = 356, args = args)
# model = GAT(input_dim = 768, hidden_dim = 256, output_dim = 90, args = args)
model = GAT(input_dim = 768, hidden_dim = 128, output_dim = 90, args = args)
# model = GATv2(input_dim = 768, hidden_dim = 128, output_dim = 90, args = args)
model

# %% [code]
device = torch.device('cuda' if torch.cuda.is_available() else 'cpu')
device

# %% [code]
model = model.to(device)
model

# %% [code]
model.parameters()

# %% [code]
total_params = sum(p.numel() for p in model.parameters())

total_params

# %% [code]
total_params_trainable = sum(p.numel() for p in model.parameters() if p.requires_grad)
total_params_trainable

# %% [code]
# optimizer = torch.optim.Adam(model.parameters(), lr=0.01)
optimizer = torch.optim.Adam(model.parameters(), lr=0.001)
# optimizer = torch.optim.Adam(model.parameters(), lr=0.003)
# optimizer = torch.optim.Adam(model.parameters(), lr=0.0001)
# optimizer = torch.optim.Adam(model.parameters(), lr=0.00001)
criterion = torch.nn.CrossEntropyLoss()


# %% [code]
def train(loader):
    model.train()
    
    for data in loader:
        optimizer.zero_grad()
#         print(data.batch)
        batch = data.batch
        data = data.to(device)
        batch = batch.to(device)
        out = model(data, batch)
        # out = model(data, data.batch)
#         print('Prediction : ', out)
#         print('Prediction shape : ', out.shape)
#         print('Ground Truth Shape : ',data.y.shape)
#         print('Ground Truth : ',data.y)
#         print('Ground Truth data type : ',data.y.dtype)
#         print('Output type',out.dtype)
        z = data.y
        ground_truth = z.long()
#         print('Ground Truth data type : ',ground_truth.dtype)
#         print('Ground Truth shape : ',ground_truth.shape)
        
        loss = criterion(out, ground_truth)
        
#         outputs = F.log_softmax(out, dim=1)
#         print('After log softmax shape : ', outputs.shape)
#         loss = criterion(outputs, ground_truth)
        print('loss : ',loss)
        loss.backward()
        optimizer.step()

# %% [code]
def test(loader):
    model.eval()
    
    y_true = []
    y_pred = []

    correct = 0
    for data in loader:
      with torch.no_grad():
          batch = data.batch
          data = data.to(device)
          batch = batch.to(device)
          out = model(data, batch)
          # out = model(data, data.batch)
  #         print('Output embedding : ',out.shape)
          pred = out.argmax(dim=1)
  #         print('Prediction : ',pred)
  #         print('Ground Truth : ', data.y)
  #         print()
          correct += int((pred == data.y).sum())

          true_label = data.y

          y_true.extend(true_label.tolist())
          y_pred.extend(pred.tolist())


    return correct/len(loader.dataset), y_true, y_pred    

# %% [code]
def train_and_validation(model, train_loader, valid_loader):
  best_acc = 0.0
  

  for epoch in range(25):

    print("\n=============Epoch : ", epoch)
    train( train_loader)
    valid_acc, valid_pred, valid_gold = test(valid_loader)

    print("Length of predictions : ", len(valid_pred))
    print("Length of gold : ", len(valid_gold))
    # print("Valid loss : ", valid_loss)
    
    print("\nAccuracy\n", accuracy_score(valid_gold, valid_pred))
    print("\nF1 score\n", f1_score(valid_gold, valid_pred, average = 'macro'))
    print("\nJaccard similarity\n", jaccard_score(valid_gold, valid_pred, average = 'macro')) 

    curr_acc = accuracy_score(valid_gold, valid_pred)

    print('Curr acc : ', curr_acc)
    print('Best acc : ', best_acc)

    if(curr_acc > best_acc):
      best_acc = curr_acc

      
      torch.save(model.state_dict(), '/content/drive/MyDrive/Colab Notebooks/pakdd_baseline/saved_model/models/knowledge_only/two_disease/best_model_epoch_'+str(epoch)+'_best_acc_'+str(int(best_acc*100))+'_.pt')

      print("model saved\n")

# %% [code]
train_and_validation(model, train_loader, valid_loader)

# %% [code]
# # for epoch in range(20):
# for epoch in range(25):
# # for epoch in range(30):
# # for epoch in range(35):    
# # for epoch in range(40):     
#     train(train_loader)
#     train_acc, y_true_train, y_pred_train = test(train_loader)
#     valid_acc, y_true_valid, y_pred_valid = test(valid_loader)
#     print("\n")
#     print(f'Epoch: {epoch:03d}, Train Acc: {train_acc:.4f}, Valid Acc : {valid_acc:.4f}')
#     print("\n\n")
    
# #     test_acc = test(test_loader)
# #     print(f'Epoch: {epoch:03d}, Train Acc: {train_acc:.4f}, Test Acc : {test_acc:.4f}')

# %% [code]
path = '/content/drive/MyDrive/Colab Notebooks/pakdd_baseline/saved_model/models/knowledge_only/two_disease/best_model_epoch_19_best_acc_64_.pt'

# %% [code]
model.load_state_dict(torch.load(path))

# %% [code]
test_acc, y_true_test, y_pred_test = test(test_loader)
print('Test acc : ', test_acc)

# %% [code]
print("=========Using Sklearn======")
print("\nConfusion matrix\n", confusion_matrix(y_true_test, y_pred_test))
print("\nAccuracy\n", accuracy_score(y_true_test, y_pred_test))
print("\nF1 score\n", f1_score(y_true_test, y_pred_test, average = 'macro'))
print("\nJaccard similarity\n", jaccard_score(y_true_test, y_pred_test, average = 'macro'))

# %% [code]
