# Supplementary material for: Towards knowledge-infused automated disease diagnosis assistant
Source: Sci Rep. 2024 Jun 11;14:13442. doi: 10.1038/s41598-024-53042-y (PMC11166971; doi:10.1038/s41598-024-53042-y)
Supplement: Supplementary file 1 — Supplementary Information. [file 41598_2024_53042_MOESM1_ESM.zip › KI-DDI-main/full_dialog/two_disease/linear_plus_knowledge_full_dialog_with_two_probable_disease.ipynb]

# %% [code]
from google.colab import drive
drive.mount('/content/drive')

# %% [code]
gpu_info = !nvidia-smi
gpu_info = '\n'.join(gpu_info)
if gpu_info.find('failed') >= 0:
  print('Not connected to a GPU')
else:
  print(gpu_info)

# %% [code]
from psutil import virtual_memory
ram_gb = virtual_memory().total / 1e9
print('Your runtime has {:.1f} gigabytes of available RAM\n'.format(ram_gb))

if ram_gb < 20:
  print('Not using a high-RAM runtime')
else:
  print('You are using a high-RAM runtime!')

# %% [code]


# %% [code]
import torch

!pip uninstall torch-scatter torch-sparse torch-geometric torch-cluster  --y
!pip install torch-scatter -f https://data.pyg.org/whl/torch-{torch.__version__}.html
!pip install torch-sparse -f https://data.pyg.org/whl/torch-{torch.__version__}.html
!pip install torch-cluster -f https://data.pyg.org/whl/torch-{torch.__version__}.html
!pip install git+https://github.com/pyg-team/pytorch_geometric.git

# %% [code]
!pip install transformers

# %% [code]
import pickle
import torch
import transformers
from transformers import BertTokenizer, BertModel

from transformers import AutoTokenizer, AutoModel, AutoConfig


# from torch_geometric.data import Data, DataLoader
from torch_geometric.nn import GCNConv, GATConv
from torch_geometric.nn import global_mean_pool
from torch_geometric.data import InMemoryDataset, download_url
from torch_geometric.data import Data

from torch_geometric.loader import DataLoader

import torch.nn.functional as F
import numpy as np

import math
import pandas as pd
import pip
import re

import os.path as osp

import torch
# from torch_geometric.data import Dataset, download_url
from torch.utils.data import Dataset

import random

random.seed(123)

torch.manual_seed(123)
from sklearn.metrics import jaccard_score, f1_score, accuracy_score, recall_score, precision_score, confusion_matrix

np.random.seed(123)
torch.cuda.manual_seed_all(123)

# %% [code]
with open("/content/drive/MyDrive/Colab Notebooks/pakdd_baseline/pakdd_model/full_dialog/two_disease/final_combined_all_dialog.p", "rb") as f:
  final_combined_all_dialog = pickle.load(f)

# %% [code]
class MyOwnDataset_complete(InMemoryDataset):
    def __init__(self, root, transform = None, pre_transform = None, pre_filter = None):
        super().__init__(root, transform, pre_transform, pre_filter)
        self.data, self.slices = torch.load(self.processed_paths[0])
        
    @property
    def processed_file_names(self):
        return ['data_complete_1367.pt']

# %% [code]
dataset_joint_kg = MyOwnDataset_complete(root = '/content/drive/MyDrive/Colab Notebooks/pakdd_baseline/pakdd_model/full_dialog/two_disease/joint_graph/')
dataset_joint_kg

# %% [code]
data_joint_kg = []
for i in dataset_joint_kg:
    data_joint_kg.append(i)

# %% [code]
data_joint_kg

# %% [code]
len(data_joint_kg)

# %% [code]
tokenizer  = AutoTokenizer.from_pretrained("cambridgeltl/SapBERT-from-PubMedBERT-fulltext")
bert_model = AutoModel.from_pretrained("cambridgeltl/SapBERT-from-PubMedBERT-fulltext")
bert_model

# %% [code]
print(tokenizer.all_special_tokens)
print(tokenizer.all_special_ids)
p = {
        'additional_special_tokens' : ['[DOC]', '[PAT]', '[SR_START]', '[SR_END]']
    }

tokenizer.add_special_tokens(p)
print(tokenizer.convert_tokens_to_ids('[DOC]'))
print(tokenizer.convert_tokens_to_ids('[PAT]'))
print(tokenizer.convert_tokens_to_ids('[SR_START]'))
print(tokenizer.convert_tokens_to_ids('[SR_END]'))
print(len(tokenizer))
print(bert_model.resize_token_embeddings(len(tokenizer)))
print(tokenizer.all_special_tokens)
print(tokenizer.all_special_ids)

# %% [code]
len(data_joint_kg)

# %% [code]
final_combined_all_dialog[0]

# %% [code]
data_combined = []

for i in range(len(data_joint_kg)):
    temp_list = []
    temp_list.append(data_joint_kg[i])
#     temp_list.append(input_ids[i,:])
#     temp_list.append(attention_mask[i,:])
    temp_list.append(final_combined_all_dialog[i]['dialog'])
    data_combined.append(temp_list)

# %% [code]
len(data_combined)

# %% [code]
len(data_combined[0])

# %% [code]
data_combined[0]

# %% [code]
data_combined[0][1]

# %% [code]
random.shuffle(data_combined)

# %% [code]
joint_data_after_shuffling = []
for i in data_combined:
    joint_graph = i[0]
#     print(joint_graph)
#     print("\n")
    joint_data_after_shuffling.append(joint_graph)

# %% [code]
len(joint_data_after_shuffling)

# %% [code]
joint_data_after_shuffling[0]

# %% [code]
joint_data_after_shuffling[0].y

# %% [code]
joint_data_after_shuffling_train = joint_data_after_shuffling[:957]
len(joint_data_after_shuffling_train)

# %% [code]
joint_data_after_shuffling_valid = joint_data_after_shuffling[957:1094]
len(joint_data_after_shuffling_valid)

# %% [code]
joint_data_after_shuffling_test = joint_data_after_shuffling[1094:]
len(joint_data_after_shuffling_test)

# %% [code]
dialog_after_shuffling = []
for i in data_combined:
    dlog = i[1]
    print(dlog)
    dialog_after_shuffling.append(dlog)
    print()
    

# %% [code]
len(dialog_after_shuffling)

# %% [code]
dialog_after_shuffling[0]

# %% [code]
dialog_after_shuffling_train = dialog_after_shuffling[:957]
len(dialog_after_shuffling_train)

# %% [code]
dialog_after_shuffling_valid = dialog_after_shuffling[957:1094]
len(dialog_after_shuffling_valid)

# %% [code]
dialog_after_shuffling_test = dialog_after_shuffling[1094:]
len(dialog_after_shuffling_test)

# %% [code]
enc_train = tokenizer(dialog_after_shuffling_train, padding='max_length', max_length=512, truncation=True, return_tensors = 'pt')
enc_train

# %% [code]
enc_valid = tokenizer(dialog_after_shuffling_valid, padding='max_length', max_length=512, truncation=True, return_tensors= 'pt')
enc_valid

# %% [code]
enc_test = tokenizer(dialog_after_shuffling_test, padding='max_length', max_length=512, truncation=True, return_tensors='pt')
enc_test

# %% [code]
# x1 - Joint Graph data
# x2 - input ids
# x3 - attention mask
class Dataset_Knowledge_Linear(Dataset):
    def __init__(self, x1, x2, x3):
        self.x1 = x1
        self.x2 = x2
        self.x3 = x3
    
    def __len__(self):
        return len(self.x1)
    
    def __getitem__(self, idx):
        x1_idx = self.x1[idx]
        x2_idx = self.x2[idx]
        x3_idx = self.x3[idx]
        
        return x1_idx, x2_idx, x3_idx
        

# %% [code]
train_loader = DataLoader(Dataset_Knowledge_Linear(joint_data_after_shuffling_train, enc_train['input_ids'], enc_train['attention_mask']), batch_size = 16, shuffle = True)
train_loader


# %% [code]
valid_loader = DataLoader(Dataset_Knowledge_Linear(joint_data_after_shuffling_valid, enc_valid['input_ids'], enc_valid['attention_mask']), batch_size = 16, shuffle=False)
valid_loader


# %% [code]
test_loader = DataLoader(Dataset_Knowledge_Linear(joint_data_after_shuffling_test, enc_test['input_ids'], enc_test['attention_mask']), batch_size=16, shuffle=False)
test_loader


# %% [code]
for step,data in enumerate(train_loader):
    print("Step : ", step)
    print("Data : ", data)
    print()

# %% [code]
for step,data in enumerate(valid_loader):
    print("Step : ", step)
    print("Data : ", data)
    print("Label : ", data[0].y)
    print()

# %% [code]
for step,data in enumerate(test_loader):
    print("Step : ", step)
    print("Data : ", data)
    print()

# %% [code]
class CustomBert(torch.nn.Module):
    def __init__(self):
        super(CustomBert, self).__init__()
        self.bert = bert_model
    
    def forward(self, ids, mask):
        output_encoding = self.bert(ids, mask)
        
        cls = output_encoding['last_hidden_state'].permute(1,0,2)[0]
        
        return cls

# %% [code]
class GAT_joint(torch.nn.Module):
    def __init__(self, input_dim, hidden_dim, args):
        super(GAT_joint, self).__init__()
        
        self.conv1 = GATConv(input_dim, hidden_dim, heads = args['heads'])
        self.conv2 = GATConv(args['heads']*hidden_dim, hidden_dim, heads = args['heads'])
        
    def forward(self, data):
        x, edge_index, batch = data.x, data.edge_index, data.batch
        
        x = self.conv1(x, edge_index)
        x = F.dropout(F.relu(x), p=args['dropout'], training = self.training)
        
        x = self.conv2(x, edge_index)
        x = F.dropout(F.relu(x), p=args['dropout'], training = self.training)
        
        x = global_mean_pool(x, batch)
        x = F.dropout(F.relu(x), p=args['dropout'], training = self.training)
        
        return x
        

# %% [code]
class Linear_Knowledge(torch.nn.Module):
    def __init__(self, input_dim, hidden_dim, output_dim, args):
        super(Linear_Knowledge, self).__init__()
        
        self.custom_bert = CustomBert()
        self.gat_joint = GAT_joint(input_dim, hidden_dim, args)
        # self.linear1 = torch.nn.Linear(1152, 384)
        # self.linear2 = torch.nn.Linear(384, output_dim)
        
        self.temp_linear = torch.nn.Linear(1152, output_dim)

    def forward(self, data, input_ids, attention_mask):
        bert_output = self.custom_bert(input_ids, attention_mask)
        gat_output = self.gat_joint(data)
        
        final = torch.cat((bert_output, gat_output), dim=1)
        
        # final = self.linear1(final)
        # final = F.relu(final)
        
        # final = self.linear2(final)

        final = self.temp_linear(final)
        
        return final

# %% [code]
args = {
    'heads' : 3,
    'dropout' : 0.5
}

# %% [code]
model = Linear_Knowledge(input_dim = 768, hidden_dim = 128, output_dim = 90, args = args)
model

# %% [code]
device = torch.device('cuda' if torch.cuda.is_available() else 'cpu')
device

# %% [code]
model = model.to(device)
model

# %% [code]
model.parameters()

# %% [code]
total_parameters = sum(p.numel() for p in model.parameters())
total_parameters/1e6

# %% [code]
total_train_parameters = sum(p.numel() for p in model.parameters() if p.requires_grad)
total_train_parameters/1e6

# %% [code]
for i,name in enumerate(model.named_parameters()):
    print(i," : ",name[0])

# %% [code]
for p in model.parameters():
    p.requires_grad = False

# %% [code]
total_train_parameters = sum(p.numel() for p in model.parameters() if p.requires_grad)
total_train_parameters/1e6

# %% [code]
cnt=0
for name, param in model.named_parameters():
    if(param.requires_grad == False and cnt>=199):
        param.requires_grad = True
        print(name)
#         print()
    cnt+=1    

# %% [code]
total_train_parameters = sum(p.numel() for p in model.parameters() if p.requires_grad)
total_train_parameters/1e6

# %% [code]
1e-3

# %% [code]
optimizer = torch.optim.Adam(model.parameters(), lr = 1e-3)
# optimizer = torch.optim.Adam(model.parameters(), lr = 1e-4)
criterion = torch.nn.CrossEntropyLoss()


# %% [code]
def train(loader):
    model.train()
    
    for data in loader:
        optimizer.zero_grad()
        
        graph_data = data[0]
        input_ids = data[1]
        attention_mask = data[2]
        
        graph_data = graph_data.to(device)
        input_ids = input_ids.to(device)
        attention_mask = attention_mask.to(device)
        
        out = model(graph_data, input_ids, attention_mask)
        
        z = graph_data.y
        ground_truth = z.long()
        
        loss = criterion(out, ground_truth)
        
        loss.backward()
        optimizer.step()

# %% [code]
def test(loader):
    model.eval()

    y_true = []
    y_pred = []
    
    correct = 0
    for data in loader:
        with torch.no_grad():
            
            graph_data = data[0]
            input_ids = data[1]
            attention_mask = data[2]

            graph_data = graph_data.to(device)
            input_ids = input_ids.to(device)
            attention_mask = attention_mask.to(device)
            
            out = model(graph_data, input_ids, attention_mask)
            
            pred = out.argmax(dim=1)
            
            correct += int((pred == graph_data.y).sum())

            true_label = graph_data.y

            y_true.extend(true_label.tolist())
            y_pred.extend(pred.tolist())
            
    return correct/len(loader.dataset) , y_true, y_pred       

# %% [code]
q1=torch.tensor([1,2,3,4,5])
q1

# %% [code]
q2=torch.tensor([2,2,2,4,6])
q2

# %% [code]
int((q1 == q2).sum())

# %% [code]
def train_and_validation(model, train_loader, valid_loader):
  best_acc = 0.0
  

  for epoch in range(25):

    print("\n=============Epoch : ", epoch)
    train( train_loader)
    valid_acc, valid_pred, valid_gold = test(valid_loader)

    print("Length of predictions : ", len(valid_pred))
    print("Length of gold : ", len(valid_gold))
    # print("Valid loss : ", valid_loss)
    
    print("\nAccuracy\n", accuracy_score(valid_gold, valid_pred))
    print("\nF1 score\n", f1_score(valid_gold, valid_pred, average = 'macro'))
    print("\nJaccard similarity\n", jaccard_score(valid_gold, valid_pred, average = 'macro')) 

    curr_acc = accuracy_score(valid_gold, valid_pred)

    print('Curr acc : ', curr_acc)
    print('Best acc : ', best_acc)

    if(curr_acc > best_acc):
      best_acc = curr_acc

      
      torch.save(model.state_dict(), '/content/drive/MyDrive/Colab Notebooks/pakdd_baseline/saved_model/models/dialog_knowledge/two_disease/best_model_epoch_'+str(epoch)+'_best_acc_'+str(int(best_acc*100))+'_.pt')

      print("model saved\n")

# %% [code]
train_and_validation(model, train_loader, valid_loader)

# %% [code]
# for epoch in range(25):
#     train(train_loader)
#     train_acc, y_true_train, y_pred_train = test(train_loader)
#     valid_acc, y_true_valid, y_pred_valid = test(valid_loader)
#     print(f'Epoch : {epoch : 03d}, Train acc : {train_acc : .4f}, Valid acc : {valid_acc : .4f}')

# %% [code]
path = '/content/drive/MyDrive/Colab Notebooks/pakdd_baseline/saved_model/models/dialog_knowledge/two_disease/best_model_epoch_19_best_acc_70_.pt'

# %% [code]
model.load_state_dict(torch.load(path))

# %% [code]
test_acc, y_true_test, y_pred_test = test(test_loader)
print("Test acc : ", test_acc)

# %% [code]
print("=========Using Sklearn======")
print("\nConfusion matrix\n", confusion_matrix(y_true_test, y_pred_test))
print("\nAccuracy\n", accuracy_score(y_true_test, y_pred_test))
print("\nF1 score\n", f1_score(y_true_test, y_pred_test, average = 'macro'))
print("\nJaccard similarity\n", jaccard_score(y_true_test, y_pred_test, average = 'macro'))

# %% [code]
z = 65.59 + 64.15 + 63.08
z

# %% [code]
z/3

# %% [code]
