# Supplementary material for: Towards knowledge-infused automated disease diagnosis assistant
Source: Sci Rep. 2024 Jun 11;14:13442. doi: 10.1038/s41598-024-53042-y (PMC11166971; doi:10.1038/s41598-024-53042-y)
Supplement: Supplementary file 1 — Supplementary Information. [file 41598_2024_53042_MOESM1_ESM.zip › KI-DDI-main/hierarchical_classification/two_disease/hierarchical_two_disease_testing.ipynb]

# %% [code]
from google.colab import drive
drive.mount('/content/drive')

# %% [code]
gpu_info = !nvidia-smi
gpu_info = '\n'.join(gpu_info)
if gpu_info.find('failed') >= 0:
  print('Not connected to a GPU')
else:
  print(gpu_info)

# %% [code]
from psutil import virtual_memory
ram_gb = virtual_memory().total / 1e9
print('Your runtime has {:.1f} gigabytes of available RAM\n'.format(ram_gb))

if ram_gb < 20:
  print('Not using a high-RAM runtime')
else:
  print('You are using a high-RAM runtime!')

# %% [code]
import torch

!pip uninstall torch-scatter torch-sparse torch-geometric torch-cluster  --y
!pip install torch-scatter -f https://data.pyg.org/whl/torch-{torch.__version__}.html
!pip install torch-sparse -f https://data.pyg.org/whl/torch-{torch.__version__}.html
!pip install torch-cluster -f https://data.pyg.org/whl/torch-{torch.__version__}.html
!pip install git+https://github.com/pyg-team/pytorch_geometric.git

# %% [code]
!pip install transformers

# %% [code]
import pickle
import torch
import transformers
from transformers import BertTokenizer, BertModel

from transformers import AutoTokenizer, AutoModel, AutoConfig


from torch_geometric.data import Data, DataLoader
from torch_geometric.nn import GCNConv, GATConv
from torch_geometric.nn import global_mean_pool
from torch_geometric.data import InMemoryDataset, download_url
from torch_geometric.data import Data

from torch_geometric.loader import DataLoader

import torch.nn.functional as F
import numpy as np

import math
import pandas as pd
import pip
import re

import os.path as osp

import torch
from torch_geometric.data import Dataset, download_url

import random

random.seed(123)

torch.manual_seed(123)
np.random.seed(123)
torch.cuda.manual_seed_all(123)
from sklearn.metrics import jaccard_score, f1_score, accuracy_score, recall_score, precision_score, confusion_matrix


# %% [code]


# %% [code]
with open("/content/drive/MyDrive/Colab Notebooks/27/full_dialog/two_disease/final_combined_all_dialog.p", "rb") as f:
    final_dialog_sheet = pickle.load(f)

# %% [code]
final_dialog_sheet

# %% [code]

total_dialog_sheet = final_dialog_sheet
len(total_dialog_sheet)

# %% [code]
with open("/content/drive/MyDrive/Colab Notebooks/27/self_report/two_disease/final_combined_all_self_report.p", "rb") as f:
  self_report = pickle.load(f)

# %% [code]
self_report

# %% [code]
len(self_report)

# %% [code]
self_report

# %% [code]
total_dialog_sheet[0]

# %% [code]
total_sep_dialog = []

for i in range(len(total_dialog_sheet)):
  temp_dlog = total_dialog_sheet[i]['dialog']
  total_sep_dialog.append(temp_dlog)

# %% [code]
total_sep_dialog[0]

# %% [code]
len(total_sep_dialog)

# %% [code]
self_report[0]

# %% [code]
self_report_utterance = []

for i in range(len(self_report)):
  temp_utterance = self_report[i]['first_utterance']
  self_report_utterance.append(temp_utterance)


# %% [code]
self_report_utterance[0]

# %% [code]
len(self_report_utterance)

# %% [code]
self_report_utterance[237]

# %% [code]
total_sep_dialog[237]

# %% [code]
class MyOwnDataset_complete(InMemoryDataset):
    def __init__(self, root, transform = None, pre_transform = None, pre_filter = None):
        super().__init__(root, transform, pre_transform, pre_filter)
        self.data, self.slices = torch.load(self.processed_paths[0])
        
    @property
    def processed_file_names(self):
        return ['data_complete_1367.pt']

# %% [code]
dataset_joint_kg = MyOwnDataset_complete(root = '/content/drive/MyDrive/Colab Notebooks/27/full_dialog/two_disease/joint_graph/')
dataset_joint_kg

# %% [code]
data_joint_kg = []
for i in dataset_joint_kg:
    data_joint_kg.append(i)

# %% [code]
data_joint_kg

# %% [code]
len(data_joint_kg)

# %% [code]
with open("/content/drive/MyDrive/Colab Notebooks/27/hierarchical_classification/group_disease_info/dialog_id_group_map2.p", "rb") as f:
  dialog_id_group_map2 = pickle.load(f)

dialog_id_group_map2

# %% [code]
with open("/content/drive/MyDrive/Colab Notebooks/27/hierarchical_classification/group_disease_info/disease_relative_position.p", "rb") as f:
  disease_relative_position = pickle.load(f)

disease_relative_position  

# %% [code]
with open("/content/drive/MyDrive/Colab Notebooks/27/hierarchical_classification/group_disease_info/disease_to_group_mapping.p", "rb") as f:
  disease_to_group_mapping = pickle.load(f)

disease_to_group_mapping  

# %% [code]
with open("/content/drive/MyDrive/Colab Notebooks/27/hierarchical_classification/group_disease_info/group_number_to_disease2.p", "rb") as f:
  group_number_to_disease2 = pickle.load(f)

group_number_to_disease2  

# %% [code]
with open("/content/drive/MyDrive/Colab Notebooks/27/hierarchical_classification/group_disease_info/group_to_number_map.p", "rb") as f:
  group_to_number_map = pickle.load(f)

group_to_number_map  

# %% [code]
tokenizer  = AutoTokenizer.from_pretrained("cambridgeltl/SapBERT-from-PubMedBERT-fulltext")
bert_model = AutoModel.from_pretrained("cambridgeltl/SapBERT-from-PubMedBERT-fulltext")
bert_model

# %% [code]
print(tokenizer.all_special_tokens)
print(tokenizer.all_special_ids)
p = {
        'additional_special_tokens' : ['[DOC]', '[PAT]', '[SR_START]', '[SR_END]']
    }

tokenizer.add_special_tokens(p)
print(tokenizer.convert_tokens_to_ids('[DOC]'))
print(tokenizer.convert_tokens_to_ids('[PAT]'))
print(tokenizer.convert_tokens_to_ids('[SR_START]'))
print(tokenizer.convert_tokens_to_ids('[SR_END]'))
print(len(tokenizer))
print(bert_model.resize_token_embeddings(len(tokenizer)))
print(tokenizer.all_special_tokens)
print(tokenizer.all_special_ids)

# %% [code]
len(data_joint_kg)

# %% [code]
dialog_id_group_map2

# %% [code]
all_group_list = []
dialog_id_list = []
group_dialog_id_list = {}
for key in dialog_id_group_map2:
  print("key : ", key, " group : ", dialog_id_group_map2[key])
  group_number = dialog_id_group_map2[key]
  dlog_number = key
  all_group_list.append(group_number)
  dialog_id_list.append(dlog_number)

  temp_dlog = []
  temp_dlog.append(dlog_number)

  if(group_number in group_dialog_id_list):
    group_dialog_id_list[group_number].extend(temp_dlog)
  else:
    group_dialog_id_list[group_number] = temp_dlog


# %% [code]
net_dlog = 0
for key in group_dialog_id_list:
  print("Key : ", key, " : ", len(group_dialog_id_list[key]))
  net_dlog += len(group_dialog_id_list[key])

print("Total dlogs : ", net_dlog)  

# %% [code]
all_group_list

# %% [code]
data_combined = []
dialog_id_data = {}
for i in range(len(data_joint_kg)):
    temp_list = []
    temp_list.append(data_joint_kg[i])
#     temp_list.append(input_ids[i,:])
#     temp_list.append(attention_mask[i,:])
    temp_list.append(total_sep_dialog[i])
    temp_list.append(self_report_utterance[i])
    temp_list.append(all_group_list[i])

    temp_dlog_id = dialog_id_list[i]
    dialog_id_data[temp_dlog_id] = temp_list
    # temp_list.append(dialog_id_list[i])
    data_combined.append(temp_list)

# %% [code]
group_train_dialog_id = {}
group_valid_dialog_id = {}
group_test_dialog_id = {}

for key in group_dialog_id_list:
  print("Key : ",key, " len : ", len(group_dialog_id_list[key]))
  temp_group_len = len(group_dialog_id_list[key])
  temp_train_len = int(0.7*temp_group_len)
  temp_valid_len = int(0.1*temp_group_len)

  temp_train_idx_begin = 0
  temp_train_idx_end = temp_train_idx_begin + temp_train_len

  temp_valid_idx_begin = temp_train_idx_end
  temp_valid_idx_end = temp_valid_idx_begin + temp_valid_len

  temp_test_idx_begin = temp_valid_idx_end
  
  temp_group = key

  temp_dlog_list = group_dialog_id_list[key]

  temp_train_list = temp_dlog_list[temp_train_idx_begin : temp_train_idx_end]
  temp_valid_list = temp_dlog_list[temp_valid_idx_begin : temp_valid_idx_end]
  temp_test_list = temp_dlog_list[temp_test_idx_begin : ]

  print("Group len : ", temp_group_len)
  print("Train begin index : ", temp_train_idx_begin)
  print("Train end index : ", temp_train_idx_end)
  print("Valid begin index : ", temp_valid_idx_begin)
  print("Valid end index : ", temp_valid_idx_end)
  print("Test begin index : ", temp_test_idx_begin)
  print("Train list length : ", len(temp_train_list))
  print("Valid list length : ", len(temp_valid_list))
  print("Test list length : ", len(temp_test_list))

  group_train_dialog_id[temp_group] = temp_train_list
  group_valid_dialog_id[temp_group] = temp_valid_list
  group_test_dialog_id[temp_group] = temp_test_list

  print()


# %% [code]
len(data_combined)

# %% [code]
len(data_combined[0])

# %% [code]
data_combined[0]

# %% [code]
data_combined[0][1]

# %% [code]
# random.shuffle(data_combined)

# %% [code]
# data_combined_train = data_combined[:957]
# len(data_combined_train)

# %% [code]
# data_combined_valid = data_combined[957:1094]
# len(data_combined_valid)

# %% [code]
# data_combined_test = data_combined[1094:]
# len(data_combined_test)

# %% [code]
data_combined_train = []

for j in group_train_dialog_id:
  temp_group = j
  temp_dlog_list = group_train_dialog_id[temp_group]
  
  for k in temp_dlog_list:
    temp_info = dialog_id_data[k]
    data_combined_train.append(temp_info)
len(data_combined_train)

# %% [code]
data_combined_valid = []

for j in group_valid_dialog_id:
  temp_group = j
  temp_dlog_list = group_valid_dialog_id[temp_group]

  for k in temp_dlog_list:
    temp_info = dialog_id_data[k]
    data_combined_valid.append(temp_info)

print(len(data_combined_valid))    

# %% [code]
data_combined_test = []

for j in group_test_dialog_id:
  temp_group = j
  temp_dlog_list = group_test_dialog_id[temp_group]

  for k in temp_dlog_list:
    temp_info = dialog_id_data[k]
    data_combined_test.append(temp_info)

print(len(data_combined_test))    

# %% [code]
groupwise_train_data = {}
for i in range(len(data_combined_train)):
  temp_data = data_combined_train[i]
  temp_group = temp_data[3]
  temp_list = []
  temp_list.append(temp_data)
  if(temp_group in groupwise_train_data):
    groupwise_train_data[temp_group].extend(temp_list)
  else:
    groupwise_train_data[temp_group] = temp_list


# %% [code]
groupwise_train_data.keys()

# %% [code]
for i in range(9):
  print(i, " : ",len(groupwise_train_data[i]))

# %% [code]
groupwise_valid_data = {}
for i in range(len(data_combined_valid)):
  temp_data = data_combined_valid[i]
  temp_group = temp_data[3]
  temp_list = []
  temp_list.append(temp_data)

  if(temp_group in groupwise_valid_data):
    groupwise_valid_data[temp_group].extend(temp_list)
  else:
    groupwise_valid_data[temp_group] = temp_list  

# %% [code]
groupwise_valid_data.keys()

# %% [code]
for i in range(9):
  print(i," : ",len(groupwise_valid_data[i]))

# %% [code]
# joint_data_after_shuffling = []
# for i in data_combined:
#     joint_graph = i[0]
# #     print(joint_graph)
# #     print("\n")
#     joint_data_after_shuffling.append(joint_graph)

# %% [code]
# len(joint_data_after_shuffling)

# %% [code]
# joint_data_after_shuffling[0]

# %% [code]
# joint_data_after_shuffling[0].y

# %% [code]
joint_data_after_shuffling_train = []

# joint_data_after_shuffling = []
for i in data_combined_train:
    joint_graph = i[0]
#     print(joint_graph)
#     print("\n")
    joint_data_after_shuffling_train.append(joint_graph)

len(joint_data_after_shuffling_train)

# %% [code]
joint_data_after_shuffling_valid = []


for i in data_combined_valid:
    joint_graph = i[0]
#     print(joint_graph)
#     print("\n")
    joint_data_after_shuffling_valid.append(joint_graph)


len(joint_data_after_shuffling_valid)

# %% [code]
joint_data_after_shuffling_test = []

for i in data_combined_test:
    joint_graph = i[0]
#     print(joint_graph)
#     print("\n")
    joint_data_after_shuffling_test.append(joint_graph)

len(joint_data_after_shuffling_test)

# %% [code]
for i in joint_data_after_shuffling_test:
  print(i.y)

# %% [code]
for i in joint_data_after_shuffling_test:
  r4 = i.y
  print(r4)
  print(r4.dtype)
  print(type(r4))
  print(r4.long())
  print(r4.long().dtype)
  print(type(r4.long()))
  print()

# %% [code]
len(data_combined[0])

# %% [code]
# group_after_shuffling = []
# for i in data_combined:
#   temp_group = i[3]
#   group_after_shuffling.append(temp_group)

# %% [code]
# len(group_after_shuffling)

# %% [code]
# group_after_shuffling[:3]

# %% [code]
# dialog_after_shuffling = []
# for i in data_combined:
#     dlog = i[1]
#     print(dlog)
#     dialog_after_shuffling.append(dlog)
#     print()
    

# %% [code]
# len(dialog_after_shuffling)

# %% [code]
# dialog_after_shuffling[0]

# %% [code]


# %% [code]
dialog_after_shuffling_train = []

for i in data_combined_train:
    dlog = i[1]
    # print(dlog)
    dialog_after_shuffling_train.append(dlog)
    # print()
    

len(dialog_after_shuffling_train)

# %% [code]
dialog_after_shuffling_valid = []


for i in data_combined_valid:
    dlog = i[1]
    # print(dlog)
    dialog_after_shuffling_valid.append(dlog)
    # print()
    

len(dialog_after_shuffling_valid)

# %% [code]
dialog_after_shuffling_test = []

for i in data_combined_test:
    dlog = i[1]
    # print(dlog)
    dialog_after_shuffling_test.append(dlog)
    # print()


len(dialog_after_shuffling_test)

# %% [code]
group_after_shuffling_train = []

for i in data_combined_train:
  temp_group = i[3]
  group_after_shuffling_train.append(temp_group)

len(group_after_shuffling_train)

# %% [code]
group_after_shuffling_valid = []

for i in data_combined_valid:
  temp_group = i[3]
  group_after_shuffling_valid.append(temp_group)

len(group_after_shuffling_valid)

# %% [code]
group_after_shuffling_test = []

for i in data_combined_test:
  temp_group = i[3]
  group_after_shuffling_test.append(temp_group)


len(group_after_shuffling_test)

# %% [code]
enc_train = tokenizer(dialog_after_shuffling_train, padding='max_length', max_length=512, truncation=True, return_tensors = 'pt')
enc_train

# %% [code]
enc_valid = tokenizer(dialog_after_shuffling_valid, padding='max_length', max_length=512, truncation=True, return_tensors= 'pt')
enc_valid

# %% [code]
enc_test = tokenizer(dialog_after_shuffling_test, padding='max_length', max_length=512, truncation=True, return_tensors='pt')
enc_test

# %% [code]
# self_report_after_shuffling = []
# for i in data_combined:
#     sr = i[2]
#     print(sr)
#     self_report_after_shuffling.append(sr)
#     print()

# %% [code]
# self_report_after_shuffling

# %% [code]
self_report_after_shuffling_train = []

for i in data_combined_train:
    sr = i[2]
    # print(sr)
    self_report_after_shuffling_train.append(sr)
    # print()

print(len(self_report_after_shuffling_train))
# self_report_after_shuffling_train

# %% [code]
self_report_after_shuffling_valid = []

for i in data_combined_valid:
    sr = i[2]
    # print(sr)
    self_report_after_shuffling_valid.append(sr)
    # print()

print(len(self_report_after_shuffling_valid))
# self_report_after_shuffling_valid

# %% [code]
self_report_after_shuffling_test = []

for i in data_combined_test:
    sr = i[2]
    # print(sr)
    self_report_after_shuffling_test.append(sr)
    # print()


print(len(self_report_after_shuffling_test))
# self_report_after_shuffling_test

# %% [code]
enc_self_report_train = tokenizer(self_report_after_shuffling_train, padding = 'max_length', max_length = 512, truncation=True, return_tensors= 'pt' )
enc_self_report_train

# %% [code]
enc_self_report_valid = tokenizer(self_report_after_shuffling_valid, padding = 'max_length', max_length = 512, truncation = True, return_tensors = 'pt')
enc_self_report_valid

# %% [code]
enc_self_report_test = tokenizer(self_report_after_shuffling_test, padding = 'max_length', max_length = 512, truncation = True, return_tensors = 'pt')
enc_self_report_test

# %% [code]
# x1 - Joint Graph data
# x2 - input ids dialog
# x3 - attention mask dialog
# x4 - input ids self report
# x5 - attention mask self report
# x6 - group
class Dataset_Knowledge_Linear_SelfReport(Dataset):
    def __init__(self, x1, x2, x3, x4, x5, x6):
        self.x1 = x1
        self.x2 = x2
        self.x3 = x3
        self.x4 = x4
        self.x5 = x5
        self.x6 = x6
    
    def __len__(self):
        return len(self.x1)
    
    def __getitem__(self, idx):
        x1_idx = self.x1[idx]
        x2_idx = self.x2[idx]
        x3_idx = self.x3[idx]
        x4_idx = self.x4[idx]
        x5_idx = self.x5[idx]
        x6_idx = self.x6[idx]
        
        return x1_idx, x2_idx, x3_idx, x4_idx, x5_idx, x6_idx
        

# %% [code]
group_after_shuffling_train = torch.tensor(group_after_shuffling_train)
print(type(group_after_shuffling_train))
group_after_shuffling_train.shape

# %% [code]
group_after_shuffling_valid = torch.tensor(group_after_shuffling_valid)
print(type(group_after_shuffling_valid))
group_after_shuffling_valid.shape

# %% [code]
group_after_shuffling_test = torch.tensor(group_after_shuffling_test)
print(type(group_after_shuffling_test))
group_after_shuffling_test.shape

# %% [code]
# train_loader = DataLoader(Dataset_Knowledge_Linear_SelfReport(joint_data_after_shuffling_train, enc_train['input_ids'], enc_train['attention_mask'], enc_self_report_train['input_ids'], enc_self_report_train['attention_mask'], group_after_shuffling_train), batch_size = 16, shuffle = True)
# train_loader


# %% [code]
# valid_loader = DataLoader(Dataset_Knowledge_Linear_SelfReport(joint_data_after_shuffling_valid, enc_valid['input_ids'], enc_valid['attention_mask'], enc_self_report_valid['input_ids'], enc_self_report_valid['attention_mask'], group_after_shuffling_valid), batch_size = 16, shuffle=False)
# valid_loader


# %% [code]
test_loader = DataLoader(Dataset_Knowledge_Linear_SelfReport(joint_data_after_shuffling_test, enc_test['input_ids'], enc_test['attention_mask'], enc_self_report_test['input_ids'], enc_self_report_test['attention_mask'], group_after_shuffling_test), batch_size=16, shuffle=False)
test_loader


# %% [code]
# for step,data in enumerate(train_loader):
#     print("Step : ", step)
#     print("Data : ", data)
#     print()

# %% [code]
# for step,data in enumerate(valid_loader):
#     print("Step : ", step)
#     print("Data : ", data)
#     print("Label : ", data[0].y)
#     print()

# %% [code]
for step,data in enumerate(test_loader):
    print("Step : ", step)
    print("Data : ", data)
    print()

# %% [code]
for loader in test_loader:
  a1 = loader[0].y
  print(a1)

# %% [code]
class CustomBert_SelfReport(torch.nn.Module):
    def __init__(self):
        super(CustomBert_SelfReport, self).__init__()
        self.bert = bert_model
    
    def forward(self, ids_self_report, mask_self_report):
        output_encoding = self.bert(ids_self_report, mask_self_report)
        
        cls = output_encoding['last_hidden_state'].permute(1,0,2)[0]
        
        return cls

# %% [code]
class CustomBert_Dialog(torch.nn.Module):
    def __init__(self):
        super( CustomBert_Dialog, self).__init__()
        self.bert = bert_model
    
    def forward(self, ids_dialog, mask_dialog):
        output_encoding = self.bert(ids_dialog, mask_dialog)
        
        cls = output_encoding['last_hidden_state'].permute(1,0,2)[0]
        
        return cls

# %% [code]
class GAT_joint(torch.nn.Module):
    def __init__(self, input_dim, hidden_dim, args):
        super(GAT_joint, self).__init__()
        
        self.conv1 = GATConv(input_dim, hidden_dim, heads = args['heads'])
        self.conv2 = GATConv(args['heads']*hidden_dim, hidden_dim, heads = args['heads'])
        
    def forward(self, data):
        x, edge_index, batch = data.x, data.edge_index, data.batch
        
        x = self.conv1(x, edge_index)
        x = F.dropout(F.relu(x), p=args['dropout'], training = self.training)
        
        x = self.conv2(x, edge_index)
        x = F.dropout(F.relu(x), p=args['dropout'], training = self.training)
        
        x = global_mean_pool(x, batch)
        x = F.dropout(F.relu(x), p=args['dropout'], training = self.training)
        
        return x
        

# %% [code]
768 + 384 

# %% [code]
768 + 768 + 384

# %% [code]
class Attention(torch.nn.Module):
  def __init__(self, hidden_dim1, hidden_dim2, proj_dim):
    super(Attention, self).__init__()

    self.W = torch.nn.Linear(hidden_dim1, proj_dim, bias=False)
    self.U = torch.nn.Linear(hidden_dim2, proj_dim, bias=False)
    self.V = torch.nn.Linear(proj_dim,1, bias=False)

  def forward(self, k, q):
      # k shape = [batch, 2, 768]
      # q shape = [batch, 384]
      # print("Q shape : ", q.shape)
      x = torch.unsqueeze(q, dim = 1)
      # print("Q shape : ", x.shape)
      out = F.tanh(self.W(k) + self.U(x))
      # print("Out shape : ", out.shape)
      out2 = self.V(out)
      # print("Out2 shape : ", out2.shape)
      out2 = torch.squeeze(out2, dim=-1)
      # print("Out2 shape : ", out2.shape)
      attn = F.softmax(out2, dim=-1)
      # print("Attention shape : ", attn.shape)
      attn = torch.unsqueeze(attn, dim=1)
      # print("Attention shape : ", attn.shape)
      context = torch.bmm(attn, k)
      # print("Context shape : ", context.shape)
      context = torch.squeeze(context, dim=1)
      # print("Context shape : ", context.shape)

      return context


# %% [code]
z5 = torch.tensor([9,1,2,3,4,21])
y5 = torch.argmax(z5)
y5

# %% [code]
y5 = y5.tolist()
y5

# %% [code]
type(y5)

# %% [code]
class Linear_Knowledge_SelfReport(torch.nn.Module):
    def __init__(self, input_dim, hidden_dim, output_dim, args, hidden_dim1, hidden_dim2, proj_dim):
        super(Linear_Knowledge_SelfReport, self).__init__()
        
        self.custom_bert_self_report = CustomBert_SelfReport()
        self.custom_bert_dialog = CustomBert_Dialog()
        self.gat_joint = GAT_joint(input_dim, hidden_dim, args)
        # self.linear1 = torch.nn.Linear(1920, 384)
        # self.linear2 = torch.nn.Linear(384, output_dim)
        # self.temp_linear = torch.nn.Linear(1920, output_dim)

        self.attention = Attention(hidden_dim1, hidden_dim2, proj_dim)
        self.temp_linear = torch.nn.Linear(1152, output_dim)
        
        

    def forward(self, data, input_ids_dialog, attention_mask_dialog, input_ids_self_report, attention_mask_self_report):
        bert_output_self_report = self.custom_bert_self_report(input_ids_self_report, attention_mask_self_report)
        bert_output_dialog = self.custom_bert_dialog(input_ids_dialog, attention_mask_dialog)
        gat_output = self.gat_joint(data)

        # print("Bert output self report : ", bert_output_self_report.shape)
        bert_output_self_report = torch.unsqueeze(bert_output_self_report, dim=1)
        # print("Bert output self report : ", bert_output_self_report.shape)

        # print("Bert output dialog : ", bert_output_dialog.shape)
        bert_output_dialog = torch.unsqueeze(bert_output_dialog, dim = 1)
        # print("Bert output dialog : ", bert_output_dialog.shape)

        bert_concat = torch.concat((bert_output_self_report, bert_output_dialog), dim=1)

        # print("Bert concat shape : ", bert_concat.shape)

        context = self.attention(bert_concat, gat_output)

        # print("Context shape : ", context.shape)
        
        final = torch.cat((context, gat_output), dim=1)


        
        # final = self.linear1(final)
        # final = F.relu(final)
        
        # final = self.linear2(final)

        final = self.temp_linear(final)
        
        return final

# %% [code]
path = "/content/drive/MyDrive/Colab Notebooks/27/hierarchical_classification/two_disease/two_disease_saved_model/dict_save.pt"
checkpoint_group_classification = torch.load(path)
# checkpoint_group_classification = torch.load(path, map_location=torch.device('cpu'))
checkpoint_group_classification.keys()

# %% [code]
path = "/content/drive/MyDrive/Colab Notebooks/27/hierarchical_classification/two_disease/two_disease_saved_model/dict_save_group0_disease.pt"
checkpoint_group0_disease = torch.load(path)
# checkpoint_group0_disease = torch.load(path, map_location=torch.device('cpu'))
checkpoint_group0_disease.keys()

# %% [code]
path = "/content/drive/MyDrive/Colab Notebooks/27/hierarchical_classification/two_disease/two_disease_saved_model/dict_save_group1_disease.pt"
checkpoint_group1_disease = torch.load(path)
# checkpoint_group1_disease = torch.load(path, map_location=torch.device('cpu'))
checkpoint_group1_disease.keys()

# %% [code]
path = "/content/drive/MyDrive/Colab Notebooks/27/hierarchical_classification/two_disease/two_disease_saved_model/dict_save_group2_disease.pt"
checkpoint_group2_disease = torch.load(path)
# checkpoint_group2_disease = torch.load(path, map_location=torch.device('cpu'))
checkpoint_group2_disease.keys()

# %% [code]
path = "/content/drive/MyDrive/Colab Notebooks/27/hierarchical_classification/two_disease/two_disease_saved_model/dict_save_group3_disease.pt"
checkpoint_group3_disease = torch.load(path)
# checkpoint_group3_disease = torch.load(path, map_location=torch.device('cpu'))
checkpoint_group3_disease.keys()

# %% [code]
path = "/content/drive/MyDrive/Colab Notebooks/27/hierarchical_classification/two_disease/two_disease_saved_model/dict_save_group4_disease.pt"
checkpoint_group4_disease = torch.load(path)
# checkpoint_group4_disease = torch.load(path, map_location=torch.device('cpu'))
checkpoint_group4_disease.keys()

# %% [code]
path = "/content/drive/MyDrive/Colab Notebooks/27/hierarchical_classification/two_disease/two_disease_saved_model/dict_save_group5_disease.pt"
checkpoint_group5_disease = torch.load(path)
# checkpoint_group5_disease = torch.load(path, map_location=torch.device('cpu'))
checkpoint_group5_disease.keys()

# %% [code]
path = "/content/drive/MyDrive/Colab Notebooks/27/hierarchical_classification/two_disease/two_disease_saved_model/dict_save_group6_disease.pt"
checkpoint_group6_disease = torch.load(path)
# checkpoint_group6_disease = torch.load(path, map_location=torch.device('cpu'))
checkpoint_group6_disease.keys()

# %% [code]
path = "/content/drive/MyDrive/Colab Notebooks/27/hierarchical_classification/two_disease/two_disease_saved_model/dict_save_group7_disease.pt"
checkpoint_group7_disease = torch.load(path)
# checkpoint_group7_disease = torch.load(path, map_location=torch.device('cpu'))
checkpoint_group7_disease.keys()

# %% [code]
path = "/content/drive/MyDrive/Colab Notebooks/27/hierarchical_classification/two_disease/two_disease_saved_model/dict_save_group8_disease.pt"
checkpoint_group8_disease = torch.load(path)
# checkpoint_group8_disease = torch.load(path, map_location=torch.device('cpu'))
checkpoint_group8_disease.keys()

# %% [code]
args = {
    'heads' : 3,
    'dropout' : 0.5
}

# %% [code]
model_group_classification = Linear_Knowledge_SelfReport(checkpoint_group_classification['input_dim'], checkpoint_group_classification['hidden_dim'], checkpoint_group_classification['output_dim'], checkpoint_group_classification['args'], checkpoint_group_classification['hidden_dim1'], checkpoint_group_classification['hidden_dim2'], checkpoint_group_classification['proj_dim'])
optimizer_group_classification = torch.optim.Adam(model_group_classification.parameters(), lr = 1e-3)
model_group_classification.load_state_dict(checkpoint_group_classification['model_state_dict'])
optimizer_group_classification.load_state_dict(checkpoint_group_classification['optimizer_state_dict'])

# %% [code]
model_group0_disease = Linear_Knowledge_SelfReport(checkpoint_group0_disease['input_dim'], checkpoint_group0_disease['hidden_dim'], checkpoint_group0_disease['output_dim'], checkpoint_group0_disease['args'], checkpoint_group0_disease['hidden_dim1'], checkpoint_group0_disease['hidden_dim2'], checkpoint_group0_disease['proj_dim'])
model_group0_disease.load_state_dict(checkpoint_group0_disease['model_state_dict'])


# %% [code]
model_group1_disease = Linear_Knowledge_SelfReport(checkpoint_group1_disease['input_dim'], checkpoint_group1_disease['hidden_dim'], checkpoint_group1_disease['output_dim'], checkpoint_group1_disease['args'], checkpoint_group1_disease['hidden_dim1'], checkpoint_group1_disease['hidden_dim2'], checkpoint_group1_disease['proj_dim'])
model_group1_disease.load_state_dict(checkpoint_group1_disease['model_state_dict'])


# %% [code]
model_group2_disease = Linear_Knowledge_SelfReport(checkpoint_group2_disease['input_dim'], checkpoint_group2_disease['hidden_dim'], checkpoint_group2_disease['output_dim'], checkpoint_group2_disease['args'], checkpoint_group2_disease['hidden_dim1'], checkpoint_group2_disease['hidden_dim2'], checkpoint_group2_disease['proj_dim'])
model_group2_disease.load_state_dict(checkpoint_group2_disease['model_state_dict'])


# %% [code]
model_group3_disease = Linear_Knowledge_SelfReport(checkpoint_group3_disease['input_dim'], checkpoint_group3_disease['hidden_dim'], checkpoint_group3_disease['output_dim'], checkpoint_group3_disease['args'], checkpoint_group3_disease['hidden_dim1'], checkpoint_group3_disease['hidden_dim2'], checkpoint_group3_disease['proj_dim'])
model_group3_disease.load_state_dict(checkpoint_group3_disease['model_state_dict'])


# %% [code]
model_group4_disease = Linear_Knowledge_SelfReport(checkpoint_group4_disease['input_dim'], checkpoint_group4_disease['hidden_dim'], checkpoint_group4_disease['output_dim'], checkpoint_group4_disease['args'], checkpoint_group4_disease['hidden_dim1'], checkpoint_group4_disease['hidden_dim2'], checkpoint_group4_disease['proj_dim'])
model_group4_disease.load_state_dict(checkpoint_group4_disease['model_state_dict'])


# %% [code]
model_group5_disease = Linear_Knowledge_SelfReport(checkpoint_group5_disease['input_dim'], checkpoint_group5_disease['hidden_dim'], checkpoint_group5_disease['output_dim'], checkpoint_group5_disease['args'], checkpoint_group5_disease['hidden_dim1'], checkpoint_group5_disease['hidden_dim2'], checkpoint_group5_disease['proj_dim'])
model_group5_disease.load_state_dict(checkpoint_group5_disease['model_state_dict'])


# %% [code]
model_group6_disease = Linear_Knowledge_SelfReport(checkpoint_group6_disease['input_dim'], checkpoint_group6_disease['hidden_dim'], checkpoint_group6_disease['output_dim'], checkpoint_group6_disease['args'], checkpoint_group6_disease['hidden_dim1'], checkpoint_group6_disease['hidden_dim2'], checkpoint_group6_disease['proj_dim'])
model_group6_disease.load_state_dict(checkpoint_group6_disease['model_state_dict'])


# %% [code]
model_group7_disease = Linear_Knowledge_SelfReport(checkpoint_group7_disease['input_dim'], checkpoint_group7_disease['hidden_dim'], checkpoint_group7_disease['output_dim'], checkpoint_group7_disease['args'], checkpoint_group7_disease['hidden_dim1'], checkpoint_group7_disease['hidden_dim2'], checkpoint_group7_disease['proj_dim'])
model_group7_disease.load_state_dict(checkpoint_group7_disease['model_state_dict'])


# %% [code]
model_group8_disease = Linear_Knowledge_SelfReport(checkpoint_group8_disease['input_dim'], checkpoint_group8_disease['hidden_dim'], checkpoint_group8_disease['output_dim'], checkpoint_group8_disease['args'], checkpoint_group8_disease['hidden_dim1'], checkpoint_group8_disease['hidden_dim2'], checkpoint_group8_disease['proj_dim'])
model_group8_disease.load_state_dict(checkpoint_group8_disease['model_state_dict'])


# %% [code]
device = torch.device('cuda' if torch.cuda.is_available() else 'cpu')
device

# %% [code]
model_group_classification = model_group_classification.to(device)
model_group0_disease = model_group0_disease.to(device)
model_group1_disease = model_group1_disease.to(device)
model_group2_disease = model_group2_disease.to(device)
model_group3_disease = model_group3_disease.to(device)
model_group4_disease = model_group4_disease.to(device)
model_group5_disease = model_group5_disease.to(device)
model_group6_disease = model_group6_disease.to(device)
model_group7_disease = model_group7_disease.to(device)
model_group8_disease = model_group8_disease.to(device)

# %% [code]
total_parameters = sum(p.numel() for p in model_group_classification.parameters())
total_parameters/1e6

# %% [code]
total_train_parameters = sum(p.numel() for p in model_group_classification.parameters() if p.requires_grad)
total_train_parameters/1e6

# %% [code]
z3 = torch.ones(3,5)
z3.shape

# %% [code]
q3 = z3[0,:]
q3.shape

# %% [code]
print(q3.reshape(1,-1).shape)
print(q3.shape)


# %% [code]
q3 = q3.reshape(1,-1)
q3.shape

# %% [code]
# def train(loader):
#     model.train()
    
#     for data in loader:
#         optimizer.zero_grad()
        
#         graph_data = data[0]
#         input_ids_dialog = data[1]
#         attention_mask_dialog = data[2]
#         input_ids_self_report = data[3]
#         attention_mask_self_report = data[4]
#         group_info = data[5]
        
#         graph_data = graph_data.to(device)
#         input_ids_dialog = input_ids_dialog.to(device)
#         attention_mask_dialog = attention_mask_dialog.to(device)
#         input_ids_self_report = input_ids_self_report.to(device)
#         attention_mask_self_report = attention_mask_self_report.to(device)
#         group_info = group_info.to(device)
        
#         out = model(graph_data, input_ids_dialog, attention_mask_dialog, input_ids_self_report, attention_mask_self_report)
        
#         # z = graph_data.y
#         # ground_truth = z.long()
        
#         group_ground_truth = group_info.long()

#         loss = criterion(out, group_ground_truth)
        
#         loss.backward()
#         optimizer.step()

# %% [code]
def test(loader):
    model_group_classification.eval()
    model_group0_disease.eval()
    model_group1_disease.eval()
    model_group2_disease.eval()
    model_group3_disease.eval()
    model_group4_disease.eval()
    model_group5_disease.eval()
    model_group6_disease.eval()
    model_group7_disease.eval()
    model_group8_disease.eval()

    y_true_group = []
    y_pred_group = []

    y_true_disease = []
    y_pred_disease = []
    
    correct_group = 0
    correct_disease = 0
    for data in loader:
        with torch.no_grad():
            
            graph_data = data[0]
            input_ids_dialog = data[1]
            attention_mask_dialog = data[2]
            input_ids_self_report = data[3]
            attention_mask_self_report = data[4]
            group_info = data[5]

            graph_data = graph_data.to(device)
            input_ids_dialog = input_ids_dialog.to(device)
            attention_mask_dialog = attention_mask_dialog.to(device)
            input_ids_self_report = input_ids_self_report.to(device)
            attention_mask_self_report = attention_mask_self_report.to(device)
            group_info = group_info.to(device)

            group_output = model_group_classification(graph_data, input_ids_dialog, attention_mask_dialog, input_ids_self_report, attention_mask_self_report)

            
            group_ground_truth = group_info
            disease_ground_truth = graph_data.y

            group_pred = group_output.argmax(dim=1)


            # group_pred_list = group_info.tolist()
            group_pred_list = group_pred.tolist()
            disease_pred_list = []

            

            for j in range(len(group_pred_list)):
              group_number = group_pred_list[j]
              # print("Graph data shape : ", graph_data)
              # print("Graph_data re ----- shape : ", graph_data[j])
              if(group_number == 0):
                disease_output = model_group0_disease(graph_data[j], input_ids_dialog[j,:].reshape(1,-1), attention_mask_dialog[j,:].reshape(1,-1), input_ids_self_report[j,:].reshape(1,-1), attention_mask_self_report[j,:].reshape(1,-1))
                disease_pred = disease_output.argmax(dim=1)
                disease_pred_id = group_number_to_disease2[group_number][disease_pred]
              elif(group_number == 1):
                disease_output = model_group1_disease(graph_data[j], input_ids_dialog[j,:].reshape(1,-1), attention_mask_dialog[j,:].reshape(1,-1), input_ids_self_report[j,:].reshape(1,-1), attention_mask_self_report[j,:].reshape(1,-1))
                disease_pred = disease_output.argmax(dim=1)
                disease_pred_id = group_number_to_disease2[group_number][disease_pred]
              elif(group_number == 2):
                disease_output = model_group2_disease(graph_data[j], input_ids_dialog[j,:].reshape(1,-1), attention_mask_dialog[j,:].reshape(1,-1), input_ids_self_report[j,:].reshape(1,-1), attention_mask_self_report[j,:].reshape(1,-1))
                disease_pred = disease_output.argmax(dim=1)
                disease_pred_id = group_number_to_disease2[group_number][disease_pred]
              elif(group_number == 3):
                disease_output = model_group3_disease(graph_data[j], input_ids_dialog[j,:].reshape(1,-1), attention_mask_dialog[j,:].reshape(1,-1), input_ids_self_report[j,:].reshape(1,-1), attention_mask_self_report[j,:].reshape(1,-1))
                disease_pred = disease_output.argmax(dim=1)
                disease_pred_id = group_number_to_disease2[group_number][disease_pred]
              elif(group_number == 4):
                disease_output = model_group4_disease(graph_data[j], input_ids_dialog[j,:].reshape(1,-1), attention_mask_dialog[j,:].reshape(1,-1), input_ids_self_report[j,:].reshape(1,-1), attention_mask_self_report[j,:].reshape(1,-1))
                disease_pred = disease_output.argmax(dim=1)
                disease_pred_id = group_number_to_disease2[group_number][disease_pred]
              elif(group_number == 5):
                disease_output = model_group5_disease(graph_data[j], input_ids_dialog[j,:].reshape(1,-1), attention_mask_dialog[j,:].reshape(1,-1), input_ids_self_report[j,:].reshape(1,-1), attention_mask_self_report[j,:].reshape(1,-1))
                disease_pred = disease_output.argmax(dim=1)
                disease_pred_id = group_number_to_disease2[group_number][disease_pred]
              elif(group_number == 6):
                disease_output = model_group6_disease(graph_data[j], input_ids_dialog[j,:].reshape(1,-1), attention_mask_dialog[j,:].reshape(1,-1), input_ids_self_report[j,:].reshape(1,-1), attention_mask_self_report[j,:].reshape(1,-1))
                disease_pred = disease_output.argmax(dim=1)
                disease_pred_id = group_number_to_disease2[group_number][disease_pred]
              elif(group_number == 7):
                disease_output = model_group7_disease(graph_data[j], input_ids_dialog[j,:].reshape(1,-1), attention_mask_dialog[j,:].reshape(1,-1), input_ids_self_report[j,:].reshape(1,-1), attention_mask_self_report[j,:].reshape(1,-1))
                disease_pred = disease_output.argmax(dim=1)
                disease_pred_id = group_number_to_disease2[group_number][disease_pred]
              elif(group_number == 8):
                disease_output = model_group8_disease(graph_data[j], input_ids_dialog[j,:].reshape(1,-1), attention_mask_dialog[j,:].reshape(1,-1), input_ids_self_report[j,:].reshape(1,-1), attention_mask_self_report[j,:].reshape(1,-1))
                disease_pred = disease_output.argmax(dim=1)
                disease_pred_id = group_number_to_disease2[group_number][disease_pred]
  
              disease_pred_list.append(disease_pred_id)

            disease_pred_list = torch.tensor(disease_pred_list)
            disease_pred = disease_pred_list.to(device)

            correct_group += int((group_pred == group_ground_truth).sum())
            correct_disease += int((disease_pred == disease_ground_truth).sum())
            
            
            # true_label = graph_data.y

            y_true_group.extend(group_ground_truth.tolist())
            y_pred_group.extend(group_pred.tolist())

            y_true_disease.extend(disease_ground_truth.tolist())
            y_pred_disease.extend(disease_pred.tolist())


            
    # return correct/len(loader.dataset), y_true, y_pred
    return correct_group/len(loader.dataset), correct_disease/len(loader.dataset), y_true_group, y_pred_group, y_true_disease, y_pred_disease        

# %% [code]
q1=torch.tensor([1,2,3,4,5])
q1

# %% [code]
q2=torch.tensor([2,2,2,4,6])
q2

# %% [code]
int((q1 == q2).sum())

# %% [code]
768+384

# %% [code]
# for epoch in range(25):
#     train(train_loader)
#     train_acc = test(train_loader)
#     valid_acc = test(valid_loader)
#     print(f'Epoch : {epoch : 03d}, Train acc : {train_acc : .4f}, Valid acc : {valid_acc : .4f}')

# %% [code]
group_test_acc, disease_test_acc, y_true_group, y_pred_group, y_true_disease, y_pred_disease = test(test_loader)
print(f'Group Test acc : {group_test_acc : .4f}, Disease Test acc : {disease_test_acc : .4f}')

# %% [code]
# for epoch in range(25):
#     train(train_loader)
#     train_acc, y_true_train, y_pred_train = test(train_loader)
#     valid_acc, y_true_valid, y_pred_valid = test(valid_loader)
#     print(f'Epoch : {epoch : 03d}, Train acc : {train_acc : .4f}, Valid acc : {valid_acc : .4f}')

# %% [code]
# input_dim = 768
# hidden_dim = 128
# output_dim = 9
# hidden_dim1 = 768
# hidden_dim2 = 384
# proj_dim = 64

# %% [code]
# dict_save = {}
# dict_save['epoch'] = epoch
# dict_save['model_state_dict'] = model.state_dict()
# dict_save['optimizer_state_dict'] = optimizer.state_dict()
# dict_save['args'] = args
# dict_save['input_dim'] = input_dim
# dict_save['hidden_dim'] = hidden_dim
# dict_save['output_dim'] = output_dim
# dict_save['hidden_dim1'] = hidden_dim1
# dict_save['hidden_dim2'] = hidden_dim2
# dict_save['proj_dim'] = proj_dim

# path = "/content/drive/MyDrive/Colab Notebooks/27/hierarchical_classification/one_disease_saved_model/dict_save.pt"

# torch.save(dict_save, path)


# %% [code]


# %% [code]
print("=========Using Sklearn For Group======")

print("\nConfusion matrix\n", confusion_matrix(y_true_group, y_pred_group))
print("\nAccuracy\n", accuracy_score(y_true_group, y_pred_group))
print("\nF1 score\n", f1_score(y_true_group, y_pred_group, average = 'macro'))
print("\nJaccard similarity\n", jaccard_score(y_true_group, y_pred_group, average = 'macro'))

# %% [code]
print("=========Using Sklearn For Disease======")

print("\nConfusion matrix\n", confusion_matrix(y_true_disease, y_pred_disease))
print("\nAccuracy\n", accuracy_score(y_true_disease, y_pred_disease))
print("\nF1 score\n", f1_score(y_true_disease, y_pred_disease, average = 'macro'))
print("\nJaccard similarity\n", jaccard_score(y_true_disease, y_pred_disease, average = 'macro'))

# %% [code]
confusion_matrix_group = confusion_matrix(y_true_group, y_pred_group)
confusion_matrix_group

# %% [code]
confusion_matrix_disease = confusion_matrix(y_true_disease, y_pred_disease)
confusion_matrix_disease

# %% [code]
with open("/content/drive/MyDrive/Colab Notebooks/27/hierarchical_classification/two_disease/two_disease_saved_model/group_ground_truth.p", "wb") as f:
  pickle.dump(y_true_group, f)

# %% [code]
with open("/content/drive/MyDrive/Colab Notebooks/27/hierarchical_classification/two_disease/two_disease_saved_model/group_prediction.p", "wb") as f:
  pickle.dump(y_pred_group, f)

# %% [code]
with open("/content/drive/MyDrive/Colab Notebooks/27/hierarchical_classification/two_disease/two_disease_saved_model/confusion_matrix_group.p", "wb") as f:
  pickle.dump(confusion_matrix, f)

# %% [code]
with open("/content/drive/MyDrive/Colab Notebooks/27/hierarchical_classification/two_disease/two_disease_saved_model/disease_ground_truth.p", "wb") as f:
  pickle.dump(y_true_disease, f)

# %% [code]
with open("/content/drive/MyDrive/Colab Notebooks/27/hierarchical_classification/two_disease/two_disease_saved_model/disease_prediction.p", "wb") as f:
  pickle.dump(y_pred_disease, f)

# %% [code]
with open("/content/drive/MyDrive/Colab Notebooks/27/hierarchical_classification/two_disease/two_disease_saved_model/confusion_matrix_disease.p", "wb") as f:
  pickle.dump(confusion_matrix_disease, f)

# %% [code]
