# Supplementary material for: Towards knowledge-infused automated disease diagnosis assistant
Source: Sci Rep. 2024 Jun 11;14:13442. doi: 10.1038/s41598-024-53042-y (PMC11166971; doi:10.1038/s41598-024-53042-y)
Supplement: Supplementary file 1 — Supplementary Information. [file 41598_2024_53042_MOESM1_ESM.zip › KI-DDI-main/sample_dataset_KI_DDI.xlsx]

## Sheet: Sheet1
Dialogue ID	1059
Patient	Doctor	Symptom	IntentType
Doctor, I see Spots or clouds in my vision. I can't see anything clearly. I feel helpless.	I understand how you feel. I need to ask a few questions to diagnose your disease. Have you got Diminished vision?	O O O O B-Symptom I-Symptom I-Symptom O O O O O O O O O O O O O O	Symptom
True, I am also dealing with Diminished vision.	Do you have Symptoms of eye?	O O O O O O O B-Symptom I-Symptom O	Symptom
Yes, I have got Symptoms of eye.	Have you felt Pain in eye?	O O O O O B-Symptom I-Symptom I-Symptom O	Symptom
Indeed, I am suffering from Pain in eye.	Your symptoms indicate that you have Central retinal artery or vein occlusion.	O O O O O O B-Symptom I-Symptom I-Symptom O	Symptom
Disease: Central retinal artery or vein occlusion, Group: 7
Dialogue ID	19510
Patient	Doctor	Symptom	IntentType
Doctor, I have Shoulder pain. I feel terrible. Would you please tell me what could be its cause?	I can feel the pain you feel. Let me ask you some questions. Do you have Back pain?	O O O O B-Symptom I-Symptom O O O O O O O O O O O O O O O O	Symptom
Literally, I am suffering from Back pain.	Do you have Low back pain?	O O O O O O B-Symptom I-Symptom O	Symptom
Yes, I am dealing with Low back pain.	Are you also dealing with Neck pain?	O O O O O O B-Symptom I-Symptom I-Symptom O	Symptom
True, I have got Neck pain.	OK, are you also suffering from Hip pain?	O O O O O B-Symptom I-Symptom O	Symptom
Right, I have Hip pain too. Is everything okay, doctor? Am I in danger?	Please, don't take tension. Everything has a solution. Tell me, do you feel Ache all over?	O O O O B-Symptom I-Symptom O O O O O O O O O O O O O	Symptom
True, I have felt so.	Fine, based on these symptoms, you might have Degenerative disc disease.	O O O O O O O	Affirmative
Disease: Degenerative disc disease, Group:6
Dialogue ID	25630
Hi! Doctor, I am suffering from Foreign body sensation in eye. Would you please tell me what could be its cause?	Definitely, I will. Per the symptoms, you might have Diabetic retinopathy.	O O O O O O O O B-Symptom I-Symptom I-Symptom I-Symptom I-Symptom O O O O O O O O O O O O	Symptom
Disease: Diabetic retinopathy, Group:4
Dialogue ID	1467
Doctor, I am dealing with Low back pain. I can't sleep well because of this, and in the daytime feels lethargic. Please help me.	You are in a lot of pain there, I can feel it. Are you also feeling Back pain ?	O O O O O O B-Symptom I-Symptom I-Symptom O O O O O O O O O O O O O O O O O O O O	Symptom
True, I have got Back pain.	Alright, have you got Side pain?	O O O O O B-Symptom I-Symptom O	Symptom
Yes, I have Side pain too.	OK. Your symptoms anlaysis suggets that you are suffering from Chronic back pain.	O O O O B-Symptom I-Symptom O O	Symptom
Disease: Chronic back pain, Group:13
Dialogue ID	22733
Patient	Doctor	Symptom
Hello! I have been dealing with Depression lately. I feel suicidal because of the pressure of my studies. Can you please help me to get out of this?	Sure, I will. It hurts me to see you like this. Let me just ask you a few questions for better understanding. Are you suffering from heavy Sweating?	O O O O O O O B-Symptom O O O O O O O O O O O O O O O O O O O O O O O O	Symptom
Yes, I have been suffering from excessive Sweating.	Are you dealing with Abnormal involuntary movements?	O O O O O O O O B-Symptom O	Symptom
Undoubtedly, I have experienced Abnormal involuntary movements. I even struggle to grasp things because of out-of-dream movements. Also, I am suffering from repetitive movement in my legs. Please, suggest a solution to this problem. Right now, I literally feel useless, and my daily life activities have become challenging to perform.	I understand how frustrating it must be to you. Involuntary movements problem is troublesome when it comes to performing daily routines. Lots of medicinal solution is available to cure it. So, you will get well soon. Do you get Fatigued quickly?	O O O O O B-Symptom I-Symptom I-Symptom O O O O O O O O O O O O O O O O O O O O O O O O O O O O O O O O O O O O O O O O O O O O O O O O O O O O	Symptom
True, more often. I feel very weak recently.	I get it. Do you get Cough?	O O O O O O O O O O O	Affirmative
Yes. I Cough consistently.	Ok, I think you have sickened with Conversion disorder.	O O O B-Symptom O O	Symptom
Disease: Conversion disorder, Group: 5
